# Supplementary material for: Mapping protein dynamics at high spatial resolution with temperature-jump X-ray crystallography
Source: Nat Chem. 2023 Sep 18;15(11):1549–58. doi: 10.1038/s41557-023-01329-4 (PMC10624634; doi:10.1038/s41557-023-01329-4)
Supplement: Supplementary file 10 — U and V vectors from SVD; average B-factors; mean and s.e.m. for crystallographic a/b axis lengths. [file 41557_2023_1329_MOESM10_ESM.xlsx]

## Sheet: 2a
q	v0	v1	v2	v3
1.047	-0.0833862	-0.123792	-0.109217	-0.157859
1.05	-0.0832246	-0.124251	-0.110167	-0.160514
1.052	-0.0830402	-0.122077	-0.110791	-0.164754
1.054	-0.0828485	-0.122442	-0.109867	-0.164273
1.057	-0.0826327	-0.12141	-0.110946	-0.162691
1.059	-0.0824638	-0.118837	-0.109034	-0.146763
1.061	-0.082308	-0.118364	-0.107744	-0.127796
1.063	-0.0821402	-0.115764	-0.107633	-0.10711
1.066	-0.0819447	-0.11424	-0.106942	-0.0911334
1.068	-0.081745	-0.111772	-0.105386	-0.0775665
1.07	-0.0815271	-0.108859	-0.102664	-0.061557
1.073	-0.0813098	-0.106915	-0.101806	-0.0490433
1.075	-0.0810767	-0.103552	-0.100946	-0.0420356
1.077	-0.0808441	-0.0998718	-0.0995122	-0.0351678
1.079	-0.0806317	-0.0978683	-0.0933695	-0.026777
1.082	-0.0803668	-0.0951681	-0.0910976	-0.0208497
1.084	-0.080177	-0.0928996	-0.0904152	-0.0133888
1.086	-0.0799342	-0.0891458	-0.0883551	-0.00567314
1.088	-0.0797288	-0.0850922	-0.0887381	0.00162017
1.091	-0.0794972	-0.0810063	-0.0861949	0.00374794
1.093	-0.079253	-0.0777147	-0.085737	0.00658057
1.095	-0.0790161	-0.0743258	-0.0846973	0.00807068
1.098	-0.0787632	-0.0715182	-0.0804025	0.00959395
1.1	-0.0784443	-0.0684983	-0.0804996	0.013415
1.102	-0.0782081	-0.065812	-0.0783868	0.0308349
1.104	-0.0779954	-0.063313	-0.0738421	0.0463614
1.107	-0.0777309	-0.0608579	-0.0705026	0.0588268
1.109	-0.0774426	-0.0584541	-0.0705641	0.0726471
1.111	-0.0771603	-0.0540317	-0.0699995	0.0792764
1.113	-0.0768667	-0.050569	-0.068926	0.08052
1.116	-0.0766089	-0.0465503	-0.0641232	0.0918834
1.118	-0.0763265	-0.0444098	-0.063803	0.0885398
1.12	-0.0760529	-0.0404235	-0.0625706	0.0892664
1.123	-0.0757494	-0.0360278	-0.0610898	0.0854043
1.125	-0.0754892	-0.0339991	-0.0607863	0.0895237
1.127	-0.0751503	-0.0317877	-0.0608548	0.0897243
1.129	-0.0748635	-0.0316315	-0.0591481	0.0886298
1.132	-0.0746365	-0.028011	-0.0573477	0.0968948
1.134	-0.0743238	-0.0241346	-0.0581556	0.0935293
1.136	-0.0740789	-0.0193869	-0.0581679	0.0934347
1.139	-0.0737801	-0.0166638	-0.057536	0.0910794
1.141	-0.0735045	-0.014447	-0.0560286	0.091551
1.143	-0.0731556	-0.0119317	-0.0561053	0.0881892
1.145	-0.0728366	-0.01068	-0.052729	0.0909841
1.148	-0.0725194	-0.00951001	-0.0518618	0.0920657
1.15	-0.0722909	-0.00629054	-0.0510108	0.093872
1.152	-0.0720316	-0.00461262	-0.0471787	0.0921553
1.154	-0.0717459	0.000431914	-0.0468196	0.0918845
1.157	-0.071447	0.00333394	-0.0455359	0.089955
1.159	-0.0711523	0.00543165	-0.0446367	0.0903194
1.161	-0.0708519	0.00701659	-0.0445299	0.0936049
1.164	-0.0705519	0.00874583	-0.0442994	0.0952804
1.166	-0.0702554	0.0111147	-0.0434157	0.0982444
1.168	-0.0699585	0.0141078	-0.0429508	0.0952781
1.17	-0.0696654	0.0172708	-0.0415993	0.0900077
1.173	-0.0693779	0.0194666	-0.0420854	0.0845577
1.175	-0.0690498	0.0195868	-0.0402059	0.0809962
1.177	-0.0687718	0.0233956	-0.0374401	0.0822863
1.18	-0.0684222	0.0258741	-0.0372521	0.0761081
1.182	-0.0681325	0.0278423	-0.0365143	0.0736295
1.184	-0.0679072	0.0314998	-0.0370041	0.0763551
1.186	-0.0676006	0.0313585	-0.0390614	0.0778051
1.189	-0.0673412	0.0331394	-0.0370767	0.0791682
1.191	-0.067035	0.0322828	-0.036267	0.0780827
1.193	-0.066713	0.0339779	-0.0355918	0.0775151
1.195	-0.0663983	0.0371042	-0.0340578	0.0749245
1.198	-0.0660705	0.0392633	-0.0347129	0.0747142
1.2	-0.0658284	0.0409377	-0.033692	0.0719015
1.202	-0.0656011	0.0431871	-0.0341497	0.0704577
1.205	-0.065323	0.0453728	-0.0367296	0.0625905
1.207	-0.0650419	0.0467045	-0.0359753	0.0633698
1.209	-0.0647596	0.0476422	-0.0343852	0.0624558
1.211	-0.0644711	0.0502309	-0.0319264	0.0574392
1.214	-0.0642083	0.0518384	-0.0299499	0.0535908
1.216	-0.0639443	0.0545294	-0.0305453	0.0469109
1.218	-0.0636667	0.0566015	-0.028102	0.036408
1.22	-0.0634215	0.055956	-0.0273552	0.030826
1.223	-0.0631773	0.0571294	-0.0258492	0.0181238
1.225	-0.0629672	0.06044	-0.0240922	0.0106629
1.227	-0.0628278	0.0617939	-0.0226789	0.0161093
1.23	-0.0627269	0.062856	-0.022476	0.0232544
1.232	-0.0626407	0.062973	-0.0219474	0.0300609
1.234	-0.0625583	0.0633619	-0.0220464	0.0368904
1.236	-0.0624762	0.0636219	-0.0219246	0.0414858
1.239	-0.062387	0.0637343	-0.0216445	0.0434259
1.241	-0.0622451	0.0650768	-0.0254877	0.051846
1.243	-0.0617927	0.0653417	-0.0232379	0.0323612
1.245	-0.0614952	0.0653259	-0.0234137	0.0310533
1.248	-0.061092	0.0680358	-0.021734	0.0295938
1.25	-0.0607066	0.0692454	-0.0211719	0.0257433
1.252	-0.0603477	0.0706875	-0.0194448	0.0196244
1.255	-0.0600276	0.0715933	-0.0195339	0.0151532
1.257	-0.0597617	0.0716623	-0.0195553	0.012364
1.259	-0.0595288	0.0706497	-0.018043	0.010002
1.261	-0.0592375	0.0718587	-0.0182629	0.0114372
1.264	-0.0589369	0.071838	-0.016157	0.0101693
1.266	-0.0586745	0.0712651	-0.0144752	0.0130938
1.268	-0.0583884	0.0716113	-0.0161482	0.0110575
1.27	-0.058126	0.0717044	-0.0179096	0.0123318
1.273	-0.0578778	0.0731779	-0.0172554	0.00780678
1.275	-0.0576285	0.0724658	-0.0148212	0.00843242
1.277	-0.0573636	0.0722591	-0.0137307	-0.00100733
1.28	-0.0571134	0.073849	-0.0107051	-0.00831227
1.282	-0.0569066	0.07399	-0.00925133	-0.0153556
1.284	-0.0567763	0.0754201	-0.00809817	-0.0119217
1.286	-0.0566835	0.0760265	-0.00808435	-0.0072427
1.289	-0.0565911	0.0761971	-0.00726304	-0.00329064
1.291	-0.0564878	0.0752331	-0.00540261	-0.00282022
1.293	-0.056372	0.0745161	-0.00697729	-0.00467944
1.295	-0.0562639	0.0749654	-0.00717698	-0.00566956
1.298	-0.056173	0.0764289	-0.00714087	-0.00349204
1.3	-0.0560826	0.0770203	-0.00616554	-0.00079325
1.302	-0.0559764	0.0770773	-0.00652198	-0.00140082
1.305	-0.0558808	0.0769768	-0.0062201	0.000256421
1.307	-0.0557587	0.0768766	-0.00291212	0.00211158
1.309	-0.0555829	0.0788106	-0.000388005	-0.0072638
1.311	-0.0552984	0.0780925	0.00292729	-0.0255367
1.314	-0.0550554	0.0775229	0.00626221	-0.031334
1.316	-0.0548204	0.0767187	0.00404052	-0.0315236
1.318	-0.0545814	0.0759701	0.00584678	-0.0308906
1.32	-0.054339	0.0728223	0.003963	-0.0252753
1.323	-0.0541407	0.0727286	0.00402921	-0.0199679
1.325	-0.0541328	0.0729069	0.00386438	-0.0153337
1.327	-0.0541328	0.0729143	0.00390231	-0.0152418
1.33	-0.0539498	0.0733819	0.000985159	-0.0203524
1.332	-0.0537835	0.0726463	0.000959463	-0.0274113
1.334	-0.0536636	0.0726243	0.00256334	-0.0243709
1.336	-0.0535495	0.073624	0.00486408	-0.0213684
1.339	-0.0534356	0.0734841	0.00850954	-0.0185551
1.341	-0.0533277	0.0734716	0.0111839	-0.0153029
1.343	-0.0532	0.0726128	0.00855306	-0.0154153
1.345	-0.053074	0.0727816	0.00895697	-0.016482
1.348	-0.0529688	0.0727729	0.0110454	-0.0150666
1.35	-0.0528769	0.0724382	0.0113991	-0.0126119
1.352	-0.0527792	0.0727727	0.0126717	-0.013467
1.355	-0.0526093	0.0711244	0.0103563	-0.014022
1.357	-0.0522859	0.0689448	0.0104244	-0.0194597
1.359	-0.0518525	0.06781	0.0139496	-0.0290036
1.361	-0.051567	0.0688928	0.0149228	-0.0314039
1.364	-0.0513278	0.0665108	0.0157411	-0.0301731
1.366	-0.0511405	0.0662736	0.0156019	-0.0290436
1.368	-0.0508245	0.0665966	0.0178569	-0.034429
1.37	-0.0505974	0.065898	0.0169636	-0.0319059
1.373	-0.0503762	0.0656588	0.0204392	-0.0336652
1.375	-0.0501672	0.0637681	0.0212223	-0.0319316
1.377	-0.0500066	0.0637537	0.0220189	-0.0290973
1.38	-0.0498411	0.0618408	0.023217	-0.0341357
1.382	-0.0498297	0.0607681	0.0227025	-0.0275762
1.384	-0.0498295	0.0607385	0.0227145	-0.027253
1.386	-0.0497839	0.0589843	0.0255868	-0.0242595
1.389	-0.0496831	0.0585282	0.0238155	-0.0258626
1.391	-0.0495635	0.0593473	0.0231447	-0.025338
1.393	-0.04939	0.0570785	0.0247159	-0.0352754
1.395	-0.0492889	0.0566925	0.0248433	-0.0327708
1.398	-0.0492072	0.0567809	0.0244611	-0.0276407
1.4	-0.0491267	0.0572064	0.0244237	-0.0236453
1.402	-0.04903	0.0572418	0.0249635	-0.024418
1.404	-0.0488886	0.0541561	0.0275515	-0.0314955
1.407	-0.0487744	0.0546288	0.0274129	-0.0286041
1.409	-0.048659	0.0546376	0.0265017	-0.0280791
1.411	-0.0485444	0.0529049	0.0297986	-0.0284494
1.414	-0.0484326	0.0531097	0.0286551	-0.0288059
1.416	-0.0483142	0.0508279	0.0306806	-0.0292533
1.418	-0.0482083	0.0510128	0.0312275	-0.0283186
1.42	-0.0480905	0.0480764	0.0341145	-0.02926
1.423	-0.0478916	0.0463051	0.0343515	-0.029342
1.425	-0.0476702	0.045686	0.0331567	-0.0309302
1.427	-0.0475432	0.0451655	0.0339394	-0.030305
1.429	-0.0473819	0.0445631	0.0363171	-0.0283408
1.432	-0.0471541	0.0424613	0.036699	-0.0338125
1.434	-0.0469973	0.0414513	0.0385042	-0.0331048
1.436	-0.0468428	0.0399712	0.0394155	-0.0349781
1.439	-0.046734	0.0391765	0.040277	-0.0325111
1.441	-0.0465548	0.0382171	0.0405309	-0.035642
1.443	-0.046362	0.0369033	0.0411307	-0.0403939
1.445	-0.0462435	0.0358713	0.041373	-0.0368124
1.448	-0.0461199	0.0350105	0.0430032	-0.0341676
1.45	-0.0459745	0.0332614	0.0441536	-0.0362674
1.452	-0.0458664	0.0327687	0.0454615	-0.034743
1.454	-0.0457282	0.0312772	0.0446811	-0.0370567
1.457	-0.0455633	0.0297205	0.0466477	-0.0399058
1.459	-0.0454511	0.0286228	0.0469129	-0.0389305
1.461	-0.0452713	0.0269606	0.0488376	-0.0422512
1.463	-0.0451615	0.0259568	0.0499971	-0.0385305
1.466	-0.0450323	0.0246119	0.0490165	-0.0343217
1.468	-0.0449059	0.0240431	0.050041	-0.0327827
1.47	-0.0447822	0.0227749	0.0499848	-0.0311096
1.473	-0.0446291	0.021827	0.0514391	-0.0321766
1.475	-0.0445023	0.022265	0.0509505	-0.0317628
1.477	-0.0443803	0.0209102	0.0504265	-0.0317418
1.479	-0.0442756	0.0200028	0.0510074	-0.0300219
1.482	-0.044119	0.0174902	0.0506527	-0.0330383
1.484	-0.044015	0.0171884	0.0517824	-0.0310058
1.486	-0.0439062	0.016331	0.0523007	-0.0287986
1.488	-0.04374	0.0151287	0.0516029	-0.0314564
1.491	-0.0436091	0.0133049	0.0527024	-0.0306445
1.493	-0.0435076	0.0128574	0.053085	-0.0287433
1.495	-0.0434172	0.0129642	0.0532832	-0.02734
1.497	-0.0432609	0.0110312	0.054455	-0.0304597
1.5	-0.0431415	0.00874289	0.0556483	-0.0309367
1.502	-0.0430223	0.00742627	0.0555614	-0.0314512
1.504	-0.0429042	0.00635493	0.0559946	-0.0312078
1.507	-0.0428091	0.0061982	0.0567602	-0.0282146
1.509	-0.0426595	0.0049842	0.0571834	-0.0277868
1.511	-0.0425353	0.0037358	0.0575755	-0.0261826
1.513	-0.0424246	0.00298765	0.0572234	-0.0235089
1.516	-0.04226	-0.000529392	0.0583757	-0.0219179
1.518	-0.0421637	-0.000558398	0.0584127	-0.0194209
1.52	-0.0420331	-0.00124074	0.0596183	-0.0174087
1.522	-0.0419246	-0.00261562	0.0602507	-0.0162785
1.525	-0.041814	-0.00291005	0.0611497	-0.0163071
1.527	-0.0416522	-0.00382227	0.0603505	-0.0162489
1.529	-0.0415501	-0.00439151	0.0611159	-0.0146416
1.531	-0.0414553	-0.00611886	0.062587	-0.0149324
1.534	-0.0413337	-0.00695733	0.0625669	-0.014096
1.536	-0.0411828	-0.0088372	0.0626845	-0.018686
1.538	-0.0410616	-0.0097396	0.0635945	-0.018105
1.54	-0.040961	-0.0096163	0.0638386	-0.0168763
1.543	-0.0408558	-0.0114862	0.0647126	-0.015608
1.545	-0.0406786	-0.0133507	0.0648163	-0.0189333
1.547	-0.0405856	-0.0142874	0.0649586	-0.0165717
1.55	-0.0404522	-0.0153077	0.0657485	-0.0163125
1.552	-0.0403372	-0.0164049	0.0659664	-0.0143651
1.554	-0.0402269	-0.0168883	0.0673178	-0.0127136
1.556	-0.0401169	-0.0179795	0.0669636	-0.0100275
1.559	-0.03996	-0.0194244	0.0654593	-0.0118331
1.561	-0.0398194	-0.0205729	0.0662733	-0.00682437
1.563	-0.0397183	-0.0216053	0.0662949	-0.00630609
1.565	-0.0396138	-0.0219267	0.067216	-0.00296561
1.568	-0.0394689	-0.02267	0.0661202	-0.00134456
1.57	-0.0393567	-0.0225814	0.0666477	-0.00250165
1.572	-0.0392008	-0.0240494	0.0657052	-0.00204474
1.574	-0.0390901	-0.0251461	0.0674073	-0.00268036
1.577	-0.0389561	-0.0262612	0.0671742	-0.0039237
1.579	-0.0388681	-0.0264482	0.0680408	-0.00131532
1.581	-0.0387459	-0.0277088	0.0674255	-0.000765396
1.583	-0.0385672	-0.0290456	0.0670331	-0.00331836
1.586	-0.0384794	-0.0292338	0.0679076	-0.00107332
1.588	-0.0383261	-0.0307355	0.0673515	-0.00304685
1.59	-0.0382111	-0.0309182	0.0696117	-0.00369976
1.593	-0.0381044	-0.0319259	0.0708122	-0.000186089
1.595	-0.0379523	-0.0329589	0.0702849	-0.000914393
1.597	-0.0378097	-0.0341264	0.0703154	0.000414279
1.599	-0.0377102	-0.0342759	0.0694433	0.00358385
1.602	-0.0376012	-0.03479	0.0694408	0.00544575
1.604	-0.0374141	-0.035755	0.0681284	0.00543142
1.606	-0.037322	-0.0357211	0.0684431	0.00650873
1.608	-0.0371589	-0.0367229	0.0677004	0.00710978
1.611	-0.0370595	-0.0374656	0.068092	0.00851809
1.613	-0.0369014	-0.0387514	0.0678734	0.00873681
1.615	-0.0367987	-0.0390954	0.0677315	0.010663
1.617	-0.03664	-0.0401554	0.0676769	0.00917348
1.62	-0.0365529	-0.0405052	0.0677184	0.0110908
1.622	-0.0363621	-0.0414564	0.0670492	0.00796662
1.624	-0.0362788	-0.0416508	0.0672641	0.00914514
1.626	-0.0361245	-0.0417966	0.0664623	0.0113108
1.629	-0.0359916	-0.0419361	0.0669205	0.0118656
1.631	-0.0358388	-0.0427516	0.0672651	0.012161
1.633	-0.0357261	-0.0432334	0.0672215	0.0132405
1.636	-0.0355907	-0.0435633	0.0676566	0.0145184
1.638	-0.0354593	-0.04464	0.0665161	0.0142139
1.64	-0.0353061	-0.0458821	0.0672721	0.0137764
1.642	-0.0351956	-0.0449564	0.0677618	0.0156277
1.645	-0.0350257	-0.0461131	0.0667192	0.0156865
1.647	-0.0349364	-0.0460135	0.0665753	0.0175472
1.649	-0.0347552	-0.0464348	0.0657687	0.0178774
1.651	-0.0346654	-0.0465472	0.0665396	0.0194654
1.654	-0.0344983	-0.0467621	0.065759	0.0184205
1.656	-0.034373	-0.047322	0.0655392	0.0181833
1.658	-0.0342219	-0.0472667	0.0651284	0.0183714
1.66	-0.0341205	-0.0474926	0.0649708	0.0189414
1.663	-0.0339326	-0.0487603	0.0642082	0.0196022
1.665	-0.0338415	-0.0490659	0.0651264	0.0202381
1.667	-0.033666	-0.04925	0.0644163	0.0188142
1.669	-0.0335521	-0.0495528	0.0634709	0.020852
1.672	-0.0333997	-0.0493936	0.0635819	0.0205836
1.674	-0.0332838	-0.0498076	0.0634516	0.021403
1.676	-0.0331066	-0.0492659	0.0619685	0.0190201
1.678	-0.0330017	-0.0495352	0.0624012	0.0208541
1.681	-0.032869	-0.0497163	0.0617459	0.0205028
1.683	-0.0327004	-0.0503697	0.0606729	0.0203821
1.685	-0.0325958	-0.0498664	0.0611859	0.0220561
1.687	-0.0324183	-0.0502244	0.0606934	0.0215418
1.69	-0.0323331	-0.049751	0.0612457	0.0234538
1.692	-0.0321311	-0.0504637	0.059668	0.0238544
1.694	-0.0320461	-0.0505257	0.0593236	0.0267398
1.697	-0.0318402	-0.0498342	0.0590169	0.0258076
1.699	-0.0317266	-0.0497851	0.0595197	0.0260428
1.701	-0.0315943	-0.0498432	0.0590592	0.026219
1.703	-0.0314743	-0.0500784	0.0591241	0.0269287
1.706	-0.0313172	-0.0503537	0.057595	0.0282491
1.708	-0.0311753	-0.0499091	0.0572586	0.0269584
1.71	-0.031049	-0.0491257	0.057793	0.0277581
1.712	-0.0308753	-0.0489583	0.0573413	0.0265662
1.715	-0.0307642	-0.0495174	0.0570657	0.0261545
1.717	-0.0306186	-0.0495815	0.0571099	0.0263087
1.719	-0.0304645	-0.0494697	0.0559171	0.0249471
1.721	-0.030376	-0.0489135	0.0561549	0.0262221
1.724	-0.0301707	-0.0493209	0.0562367	0.0253897
1.726	-0.0300958	-0.0487933	0.0574754	0.0269838
1.728	-0.029893	-0.0488163	0.0551376	0.0259055
1.73	-0.0298036	-0.0487452	0.0559119	0.0257849
1.733	-0.029633	-0.0486556	0.055712	0.025489
1.735	-0.0295079	-0.0485395	0.0557363	0.0244333
1.737	-0.0294052	-0.0482009	0.0560287	0.0231214
1.739	-0.0292246	-0.0478169	0.0555733	0.0231497
1.742	-0.0291183	-0.0475319	0.0551003	0.0243009
1.744	-0.028954	-0.04717	0.0537742	0.0243839
1.746	-0.028805	-0.0468216	0.0529101	0.0240181
1.748	-0.0287318	-0.0464965	0.0533782	0.0245937
1.751	-0.0285189	-0.045743	0.0505315	0.0229831
1.753	-0.0284471	-0.0454775	0.0515239	0.0245798
1.755	-0.028217	-0.0449746	0.0494269	0.0206819
1.757	-0.0281371	-0.0442507	0.050072	0.0228008
1.76	-0.0279845	-0.0437845	0.0487141	0.0222183
1.762	-0.0278694	-0.0440076	0.0485981	0.0215185
1.764	-0.0277219	-0.0428226	0.0475898	0.0205312
1.767	-0.0275778	-0.0421036	0.0478032	0.0209014
1.769	-0.0274346	-0.0416746	0.0465116	0.0196491
1.771	-0.0273459	-0.0415574	0.0467499	0.0203379
1.773	-0.0271709	-0.0415013	0.0456865	0.0187755
1.776	-0.0270651	-0.0410212	0.0462476	0.0210641
1.778	-0.0269149	-0.0407635	0.0441681	0.0189593
1.78	-0.0267565	-0.0400947	0.0433066	0.0167993
1.782	-0.0266902	-0.0400164	0.0442572	0.0173865
1.785	-0.0264944	-0.0393456	0.0418947	0.0180971
1.787	-0.0264271	-0.03887	0.0426765	0.019139
1.789	-0.0262239	-0.0386436	0.0422892	0.0163999
1.791	-0.0261422	-0.0380213	0.0418779	0.0176323
1.794	-0.025983	-0.0373582	0.0405683	0.0156218
1.796	-0.0258911	-0.0371861	0.040544	0.0159972
1.798	-0.0257196	-0.0364892	0.0391391	0.0141107
1.8	-0.0256433	-0.0359772	0.0399181	0.0151133
1.803	-0.0254464	-0.0359316	0.0384036	0.0153248
1.805	-0.0253642	-0.0349899	0.0381065	0.016343
1.807	-0.0252302	-0.0346284	0.037202	0.0162549
1.809	-0.0250925	-0.0341847	0.0353125	0.0149938
1.812	-0.0250142	-0.0337274	0.0361538	0.0155456
1.814	-0.0248276	-0.0328737	0.0335838	0.0135276
1.816	-0.0247539	-0.0326549	0.0343511	0.014036
1.818	-0.0245888	-0.0322305	0.0335596	0.0139295
1.821	-0.0244552	-0.0319263	0.0329343	0.0133417
1.823	-0.0243818	-0.0312872	0.032908	0.01386
1.825	-0.0242086	-0.0302245	0.0319219	0.0125935
1.827	-0.0241429	-0.030099	0.0326496	0.0125622
1.83	-0.023962	-0.0293947	0.0309542	0.0114222
1.832	-0.0238747	-0.0287409	0.0312827	0.011636
1.834	-0.0237064	-0.0283239	0.02877	0.00995074
1.836	-0.0236272	-0.028001	0.0295696	0.0112906
1.839	-0.0234754	-0.0277768	0.0285661	0.0101248
1.841	-0.0233819	-0.0273673	0.0281535	0.0093924
1.843	-0.0232653	-0.0268882	0.0275511	0.0069791
1.845	-0.0231174	-0.0263198	0.0266166	0.00780582
1.848	-0.0230396	-0.0258971	0.027487	0.00723759
1.85	-0.0228933	-0.0246036	0.0258687	0.00579663
1.852	-0.0227794	-0.0246351	0.0254896	0.00535271
1.854	-0.0226909	-0.0242055	0.0252622	0.005384
1.857	-0.022538	-0.0237605	0.0246851	0.00343907
1.859	-0.0224775	-0.0235637	0.0254091	0.00446755
1.861	-0.0223034	-0.0224285	0.0238214	0.0021611
1.863	-0.0222306	-0.0221658	0.0241171	0.00299974
1.866	-0.0220999	-0.0215986	0.0225592	0.00147946
1.868	-0.0220096	-0.021015	0.0227038	0.00113789
1.87	-0.0218808	-0.0213025	0.0220434	0.00021064
1.872	-0.0217783	-0.0199998	0.021999	0.00127929
1.875	-0.0216678	-0.0199273	0.0208151	-0.000144211
1.877	-0.0215603	-0.0194017	0.0203251	-0.000564414
1.879	-0.0214491	-0.0189107	0.0200132	-0.000630167
1.881	-0.0213643	-0.0182383	0.0202317	-0.00150307
1.884	-0.0212444	-0.0184043	0.0195359	-0.00170987
1.886	-0.0211377	-0.0181406	0.0194061	-0.00280337
1.888	-0.0210279	-0.0173745	0.0191468	-0.00312376
1.89	-0.0209156	-0.0168859	0.0178512	-0.00398548
1.893	-0.0208344	-0.016475	0.018075	-0.0038993
1.895	-0.020688	-0.0161084	0.0169923	-0.00446836
1.897	-0.0206022	-0.0154707	0.0171389	-0.00531057
1.899	-0.0205346	-0.015097	0.0167155	-0.00495096
1.902	-0.0203914	-0.0147133	0.0155801	-0.00579516
1.904	-0.0203286	-0.014205	0.0161633	-0.0052166
1.906	-0.0201962	-0.0136474	0.0154149	-0.00575652
1.908	-0.0201113	-0.0132672	0.0145883	-0.00690199
1.911	-0.0200161	-0.013069	0.0143867	-0.00759174
1.913	-0.0199121	-0.0126924	0.0137601	-0.00879977
1.915	-0.0198385	-0.0124681	0.0138774	-0.00764787
1.917	-0.0197188	-0.0120643	0.013056	-0.00795045
1.92	-0.0196596	-0.011385	0.0132183	-0.00813626
1.922	-0.0195381	-0.0111831	0.0117768	-0.0100882
1.924	-0.0194589	-0.0108571	0.0122363	-0.00982649
1.926	-0.0193487	-0.010509	0.0120123	-0.0105957
1.929	-0.0192627	-0.0103627	0.0109196	-0.0103402
1.931	-0.0191878	-0.0102058	0.0113871	-0.0111211
1.933	-0.0190788	-0.00936051	0.0103819	-0.0122129
1.935	-0.0189979	-0.00891852	0.0100185	-0.0116108
1.938	-0.0188919	-0.00895826	0.00971168	-0.0117558
1.94	-0.0188353	-0.00904944	0.010111	-0.0118823
1.942	-0.0187101	-0.00818534	0.00817513	-0.0129478
1.944	-0.0186586	-0.00777329	0.00867477	-0.0132956
1.947	-0.0185341	-0.00778598	0.00778941	-0.0139018
1.949	-0.0184654	-0.0071522	0.00688227	-0.0140315
1.951	-0.0183937	-0.00699386	0.00783263	-0.0139323
1.953	-0.0183024	-0.00684026	0.00737329	-0.0146262
1.956	-0.0182152	-0.00636887	0.00658286	-0.0158291
1.958	-0.0181525	-0.00596283	0.00632882	-0.0159572
1.96	-0.0180548	-0.00572474	0.00572602	-0.016399
1.962	-0.0179965	-0.00527328	0.00613876	-0.0159972
1.965	-0.017881	-0.00523847	0.00518935	-0.016615
1.967	-0.0178232	-0.00501485	0.0055763	-0.0168613
1.969	-0.0177355	-0.00494078	0.00526116	-0.0174421
1.971	-0.0176763	-0.0045418	0.00528862	-0.0173616
1.974	-0.0175737	-0.00410736	0.00478915	-0.0187795
1.976	-0.0174938	-0.00395313	0.00385936	-0.0191134
1.978	-0.0174279	-0.00367381	0.00397857	-0.0193524
1.98	-0.0173416	-0.00356724	0.00333654	-0.0204345
1.983	-0.0172838	-0.00334418	0.00384163	-0.0203939
1.985	-0.0171887	-0.00307461	0.00304019	-0.0210254
1.987	-0.0171305	-0.00292828	0.00262914	-0.0210415
1.989	-0.0170483	-0.00277703	0.00244508	-0.0215753
1.992	-0.0169807	-0.00275092	0.00234914	-0.0207329
1.994	-0.0169116	-0.00216261	0.00217594	-0.021161
1.996	-0.0168422	-0.00221833	0.00204415	-0.0225922
1.998	-0.0167743	-0.00192615	0.00183412	-0.0224894
2.001	-0.0167026	-0.00193957	0.00135723	-0.0230783
2.003	-0.0166134	-0.0014719	0.000737667	-0.0238354
2.005	-0.0165613	-0.00163134	0.000970497	-0.0230743
2.007	-0.0165075	-0.00133148	0.000979192	-0.0229924
2.01	-0.0164114	-0.000943691	-7.85875e-06	-0.0236861
2.012	-0.0163624	-0.000460276	0.000395975	-0.0237377
2.014	-0.0162743	-0.00092362	-0.000847895	-0.0247087
2.016	-0.0162223	-0.000638285	-0.000659175	-0.0245199
2.019	-0.0161481	-0.000393848	-0.000631528	-0.0258021
2.021	-0.0160909	-0.00059041	-0.00101484	-0.0259073
2.023	-0.0160237	-0.000370939	-0.000717675	-0.0255304
2.025	-0.0159564	5.98021e-05	-0.000812276	-0.0257277
2.028	-0.0159073	0.00035175	-0.000821946	-0.0260666
2.03	-0.0158361	0.000476243	-0.00129005	-0.0267254
2.032	-0.0157855	0.000427307	-0.0011201	-0.0266887
2.034	-0.0157116	0.00111539	-0.00127926	-0.0271924
2.037	-0.0156444	0.000995762	-0.00173569	-0.0275225
2.039	-0.0155978	0.000941539	-0.00170234	-0.0281524
2.041	-0.0155348	0.00101963	-0.00180654	-0.0273265
2.043	-0.0154705	0.00136045	-0.0020065	-0.0277493
2.046	-0.0154014	0.00133695	-0.00257166	-0.0283836
2.048	-0.0153476	0.0015638	-0.00206632	-0.0290324
2.05	-0.0152898	0.00158861	-0.00262594	-0.0298276
2.052	-0.0152327	0.00160902	-0.00263377	-0.0301438
2.055	-0.0151716	0.00177103	-0.00271965	-0.0306225
2.057	-0.0151233	0.00176527	-0.00315942	-0.0305162
2.059	-0.0150666	0.00186775	-0.00317606	-0.0310934
2.061	-0.0150124	0.00177106	-0.00325	-0.0313001
2.063	-0.0149627	0.00238802	-0.00323046	-0.0312012
2.066	-0.014887	0.00226952	-0.00381041	-0.031572
2.068	-0.0148428	0.00243298	-0.00352097	-0.0319899
2.07	-0.0148012	0.00262975	-0.00315876	-0.0322666
2.072	-0.0147333	0.00272037	-0.00380264	-0.032399
2.075	-0.0146853	0.00278889	-0.00317187	-0.0330506
2.077	-0.0146232	0.00295899	-0.00394857	-0.03334
2.079	-0.0145772	0.00288463	-0.00405398	-0.0325324
2.081	-0.0145212	0.00295502	-0.00433944	-0.033093
2.084	-0.0144711	0.00312522	-0.00442704	-0.0335749
2.086	-0.0144248	0.00324158	-0.00438736	-0.0331939
2.088	-0.0143698	0.00320578	-0.00486797	-0.0336519
2.09	-0.0143276	0.00302178	-0.0045734	-0.0330781
2.093	-0.0142712	0.00331593	-0.00463451	-0.0342401
2.095	-0.0142237	0.00324487	-0.00517998	-0.0345187
2.097	-0.0141789	0.00335768	-0.00488844	-0.0355064
2.099	-0.0141289	0.00358052	-0.00505445	-0.0347956
2.102	-0.0140712	0.00350362	-0.00479422	-0.0344181
2.104	-0.0140224	0.0034354	-0.00455468	-0.0341136
2.106	-0.0139742	0.00337084	-0.00474059	-0.0345724
2.108	-0.0139285	0.00375843	-0.00489214	-0.0351376
2.111	-0.0138861	0.00363368	-0.0053121	-0.0355432
2.113	-0.0138366	0.00377263	-0.00590029	-0.0366005
2.115	-0.0137999	0.00363262	-0.00547011	-0.0358311
2.117	-0.0137512	0.0036697	-0.00537671	-0.0355675
2.12	-0.0136924	0.00377483	-0.00587898	-0.0361847
2.122	-0.0136547	0.00399041	-0.00576922	-0.0354295
2.124	-0.0136169	0.00420707	-0.00544296	-0.0358694
2.126	-0.013561	0.00409614	-0.00590873	-0.0361422
2.128	-0.0135224	0.00401832	-0.00553094	-0.0364937
2.131	-0.0134707	0.00411303	-0.00581541	-0.0367862
2.133	-0.0134302	0.00429766	-0.0057174	-0.0363663
2.135	-0.0133907	0.00420664	-0.00565099	-0.037163
2.137	-0.013348	0.00433939	-0.00601392	-0.0368183
2.14	-0.0133072	0.00416069	-0.00585285	-0.0373825
2.142	-0.013272	0.00436919	-0.00574984	-0.0374409
2.144	-0.013221	0.00416642	-0.00594125	-0.0379679
2.146	-0.013176	0.00422609	-0.00591584	-0.0381541
2.149	-0.0131369	0.00428218	-0.00575789	-0.0379436
2.151	-0.013095	0.00444843	-0.00603273	-0.0387231
2.153	-0.0130566	0.00450385	-0.00568159	-0.0385304
2.155	-0.0130116	0.00435392	-0.00563432	-0.0380192
2.158	-0.0129731	0.00425558	-0.00596254	-0.0380734
2.16	-0.0129309	0.00421995	-0.00604797	-0.0384386
2.162	-0.0128943	0.00429364	-0.00621724	-0.0380091
2.164	-0.0128574	0.00425682	-0.00586091	-0.0381938
2.167	-0.0128208	0.00422535	-0.00578293	-0.0383502
2.169	-0.0127769	0.00441913	-0.00595069	-0.0389179
2.171	-0.0127353	0.00448182	-0.00605903	-0.039179
2.173	-0.0127028	0.00429118	-0.0054685	-0.03851
2.175	-0.0126576	0.00415192	-0.00582152	-0.0391415
2.178	-0.0126204	0.00404422	-0.0056269	-0.0390874
2.18	-0.0125835	0.00418205	-0.00559597	-0.0389201
2.182	-0.0125463	0.00426032	-0.00590687	-0.0389261
2.184	-0.0125112	0.00461745	-0.00578284	-0.0387833
2.187	-0.0124786	0.00436569	-0.00570665	-0.0390992
2.189	-0.0124459	0.0042295	-0.00561133	-0.0394495
2.191	-0.0123999	0.00438323	-0.00637234	-0.0392227
2.193	-0.0123642	0.00433923	-0.00602714	-0.0395592
2.196	-0.0123333	0.00419727	-0.00591441	-0.0393597
2.198	-0.0122918	0.00417494	-0.0058223	-0.0389244
2.2	-0.0122535	0.00420763	-0.00599257	-0.0391351
2.202	-0.0122218	0.00423029	-0.0057881	-0.0387247
2.205	-0.0121836	0.00434032	-0.00603113	-0.0390257
2.207	-0.0121493	0.00427958	-0.00622797	-0.0391004
2.209	-0.0121192	0.00435569	-0.00591025	-0.0392267
2.211	-0.0120846	0.00425827	-0.00558715	-0.0388039
2.214	-0.0120471	0.00435132	-0.00571268	-0.0386822
2.216	-0.0120122	0.00408823	-0.00564046	-0.0392363
2.218	-0.011978	0.0041262	-0.00602556	-0.039099
2.22	-0.0119415	0.00403118	-0.0059527	-0.0383768
2.222	-0.0119041	0.00416105	-0.00587078	-0.0382583
2.225	-0.0118738	0.00404758	-0.00593945	-0.0383764
2.227	-0.0118405	0.00423928	-0.00622058	-0.0383697
2.229	-0.0118118	0.00421387	-0.00603248	-0.0379113
2.231	-0.0117785	0.00421017	-0.0058451	-0.0382128
2.234	-0.0117401	0.00418469	-0.00592495	-0.0375345
2.236	-0.0117057	0.00397075	-0.00597618	-0.0371586
2.238	-0.0116771	0.00406938	-0.00572854	-0.0371171
2.24	-0.0116392	0.00391765	-0.00535298	-0.036328
2.243	-0.0116021	0.00387725	-0.00589804	-0.0370142
2.245	-0.0115728	0.00404104	-0.00579126	-0.0366783
2.247	-0.0115397	0.00380626	-0.0060875	-0.0368203
2.249	-0.0115123	0.00392486	-0.00586074	-0.0369041
2.252	-0.0114823	0.00391689	-0.00565364	-0.0366266
2.254	-0.0114413	0.00409768	-0.00601749	-0.0368635
2.256	-0.0114112	0.00389504	-0.00609702	-0.0369114
2.258	-0.0113814	0.00395616	-0.00593014	-0.0368046
2.26	-0.0113476	0.00403604	-0.00616515	-0.0359477
2.263	-0.0113118	0.00389725	-0.00614826	-0.0363515
2.265	-0.0112831	0.00409496	-0.00623282	-0.0361259
2.267	-0.0112532	0.00411712	-0.00618402	-0.0361013
2.269	-0.0112265	0.00397855	-0.00593918	-0.0360336
2.272	-0.0111956	0.00404821	-0.00597805	-0.0361674
2.274	-0.011159	0.00401219	-0.00624987	-0.0364506
2.276	-0.0111305	0.0037786	-0.0059397	-0.0362106
2.278	-0.0110983	0.00392953	-0.00603898	-0.0360708
2.281	-0.0110622	0.00395843	-0.0061734	-0.036246
2.283	-0.0110356	0.00391619	-0.00571977	-0.0360181
2.285	-0.0110064	0.00358905	-0.00581234	-0.036068
2.287	-0.0109763	0.00355425	-0.00590215	-0.0358566
2.289	-0.0109481	0.003679	-0.0056312	-0.03572
2.292	-0.0109108	0.00364178	-0.00559198	-0.0360233
2.294	-0.010877	0.0037093	-0.00566641	-0.0356823
2.296	-0.0108348	0.00364458	-0.00544316	-0.035763
2.298	-0.0107939	0.00366478	-0.00559248	-0.0353683
2.301	-0.0107441	0.00349436	-0.00560216	-0.0356449
2.303	-0.0106978	0.00348305	-0.0056778	-0.0358051
2.305	-0.0106452	0.00342722	-0.00613088	-0.0354829
2.307	-0.0105875	0.00370048	-0.00641044	-0.0355258
2.31	-0.0105395	0.00331414	-0.00618136	-0.0355765
2.312	-0.0104931	0.00339782	-0.0065749	-0.0356441
2.314	-0.0104406	0.00293822	-0.00705024	-0.0359684
2.316	-0.0104006	0.00318015	-0.00695173	-0.0362314
2.318	-0.010353	0.00322182	-0.00698219	-0.0363074
2.321	-0.0103198	0.00322382	-0.00680098	-0.0360889
2.323	-0.0102793	0.00311504	-0.00694893	-0.0362837
2.325	-0.0102435	0.0029134	-0.00706007	-0.0360441
2.327	-0.0102027	0.00293364	-0.00669755	-0.0362482
2.33	-0.01017	0.00298761	-0.0067594	-0.0358717
2.332	-0.0101276	0.00278881	-0.00722122	-0.0358868
2.334	-0.0100962	0.0027496	-0.00718062	-0.0360384
2.336	-0.0100726	0.00265335	-0.00687929	-0.0357482
2.339	-0.0100507	0.00263878	-0.00699078	-0.0355351
2.341	-0.010029	0.00271199	-0.00735917	-0.0355608
2.343	-0.0100132	0.00263725	-0.00734181	-0.0356747
2.345	-0.0100004	0.00256395	-0.00716629	-0.0356957
2.347	-0.00998944	0.0025269	-0.00700142	-0.0357188
2.35	-0.00997839	0.00265668	-0.00647352	-0.0348035
2.352	-0.00996895	0.00269936	-0.0064021	-0.0345001
2.354	-0.00996003	0.00276031	-0.00645828	-0.0341184
2.356	-0.00995163	0.00282396	-0.00648475	-0.0338696
2.359	-0.00994337	0.00276155	-0.00648675	-0.0336529
2.361	-0.00993513	0.00276146	-0.00638492	-0.0334576
2.363	-0.00992677	0.00270989	-0.00639386	-0.0335079
2.365	-0.00991823	0.00274313	-0.00624162	-0.0335252
2.368	-0.0099091	0.00269879	-0.00617062	-0.0333599
2.37	-0.0098985	0.00269803	-0.00603544	-0.0332074
2.372	-0.00988678	0.00258871	-0.00623253	-0.0336713
2.374	-0.00987337	0.00257522	-0.00620575	-0.0336916
2.376	-0.00985881	0.00251552	-0.00642346	-0.0339855
2.379	-0.0098443	0.00260075	-0.00645294	-0.0342636
2.381	-0.00982928	0.00248075	-0.00655315	-0.0341302
2.383	-0.00981607	0.00243089	-0.0066012	-0.0341675
2.385	-0.00980385	0.00237914	-0.00657027	-0.0341903
2.388	-0.00979209	0.00230396	-0.00639002	-0.0343333
2.39	-0.00978006	0.00234874	-0.00648953	-0.0347302
2.392	-0.00976695	0.00237211	-0.00633958	-0.0346033
2.394	-0.00975124	0.00240543	-0.00635862	-0.0343297
2.396	-0.00972842	0.00223303	-0.00654123	-0.0345093
2.399	-0.00968638	0.00181373	-0.00722858	-0.035192
2.401	-0.00963106	0.00194239	-0.00766273	-0.0349312
2.403	-0.00957211	0.00218745	-0.00746837	-0.0346883
2.405	-0.00950953	0.00236165	-0.00713825	-0.0351041
2.408	-0.009451	0.00222832	-0.00750555	-0.0349416
2.41	-0.00941674	0.00188797	-0.00730814	-0.0353422
2.412	-0.00938036	0.00206655	-0.00730709	-0.03524
2.414	-0.00935125	0.00184768	-0.00718447	-0.035642
2.416	-0.00931602	0.00184283	-0.00732377	-0.0356162
2.419	-0.00928763	0.00195459	-0.0071409	-0.0353487
2.421	-0.00926186	0.00202666	-0.00734329	-0.0357307
2.423	-0.00922536	0.00204007	-0.00804821	-0.0355817
2.425	-0.0092023	0.00197899	-0.00807044	-0.0354988
2.428	-0.00918223	0.00201708	-0.00795365	-0.0354803
2.43	-0.00916617	0.001759	-0.00799695	-0.035442
2.432	-0.00915348	0.00177116	-0.00808605	-0.0352389
2.434	-0.00914253	0.00177016	-0.00812106	-0.0350676
2.437	-0.00913312	0.00170063	-0.00793095	-0.0351033
2.439	-0.00912479	0.00175289	-0.00791033	-0.0348244
2.441	-0.00911681	0.00178869	-0.00782036	-0.0339368
2.443	-0.00910911	0.00179891	-0.00747757	-0.0334702
2.445	-0.00910143	0.00181471	-0.00678286	-0.0317993
2.448	-0.00909404	0.00175114	-0.00680312	-0.0311685
2.45	-0.0090865	0.00181095	-0.00661791	-0.0308913
2.452	-0.00907964	0.00182645	-0.00652681	-0.0306106
2.454	-0.00907243	0.00172902	-0.00632711	-0.0303448
2.457	-0.00906884	0.0016471	-0.0062227	-0.0300749
2.459	-0.00906908	0.00163063	-0.00617538	-0.0300594
2.461	-0.00907056	0.00163006	-0.00611202	-0.0300218
2.463	-0.00907175	0.00162563	-0.00607517	-0.0299448
2.465	-0.0090734	0.00164146	-0.00605855	-0.0299989
2.468	-0.0090721	0.00159416	-0.0059485	-0.0300124
2.47	-0.00906608	0.00157354	-0.00586051	-0.029825
2.472	-0.00905931	0.00151286	-0.00589685	-0.0298172
2.474	-0.00905115	0.00148918	-0.00593714	-0.0299037
2.477	-0.00904357	0.00140614	-0.00589499	-0.0298522
2.479	-0.00903681	0.00138932	-0.00591916	-0.0298314
2.481	-0.00902999	0.00136118	-0.00583867	-0.0297232
2.483	-0.00902177	0.00136353	-0.00572526	-0.0296603
2.485	-0.00901468	0.00139741	-0.00568431	-0.029452
2.488	-0.009004	0.00143029	-0.00556441	-0.0291745
2.49	-0.00899183	0.00138974	-0.00539808	-0.0291853
2.492	-0.00897784	0.00139387	-0.00514305	-0.0290742
2.494	-0.00895773	0.00141799	-0.00499284	-0.0290051
2.497	-0.00892388	0.00118258	-0.00478011	-0.0288904
2.499	-0.00889407	0.000969444	-0.00484066	-0.028707
2.501	-0.00886543	0.00115123	-0.00459528	-0.0284626
2.503	-0.00883045	0.00116695	-0.0044948	-0.0282414
2.505	-0.0088057	0.00124629	-0.00449081	-0.0278429
2.508	-0.0087822	0.00137077	-0.00435646	-0.0275824
2.51	-0.00875988	0.00136576	-0.00423249	-0.0276004
2.512	-0.00874024	0.00134736	-0.00398544	-0.0274248
2.514	-0.00872145	0.00135091	-0.00382645	-0.0274435
2.516	-0.00870345	0.00122761	-0.00363088	-0.027186
2.519	-0.00868569	0.00136203	-0.00356472	-0.0269464
2.521	-0.00866723	0.00127801	-0.00346591	-0.0269285
2.523	-0.00864658	0.00118952	-0.00328427	-0.0264293
2.525	-0.00862569	0.00122614	-0.0031484	-0.0264576
2.528	-0.00860197	0.00111041	-0.0032214	-0.0260007
2.53	-0.00857971	0.00114135	-0.00311474	-0.0260407
2.532	-0.00855886	0.00112937	-0.00329998	-0.026101
2.534	-0.00853721	0.00118843	-0.0031895	-0.0261777
2.536	-0.00851715	0.00118682	-0.00316051	-0.0259415
2.539	-0.00849517	0.00105474	-0.00336683	-0.0259189
2.541	-0.00847476	0.000983321	-0.00320565	-0.0256895
2.543	-0.00845466	0.000900537	-0.00328592	-0.0256784
2.545	-0.00843359	0.000792683	-0.00342724	-0.0257062
2.548	-0.00841321	0.000876255	-0.00332537	-0.0254479
2.55	-0.00839188	0.000981002	-0.00322374	-0.0255783
2.552	-0.00836714	0.00105274	-0.00322167	-0.0251949
2.554	-0.00834644	0.00106468	-0.00335432	-0.0253418
2.556	-0.00832609	0.0010795	-0.00297572	-0.0249227
2.559	-0.00830408	0.000978153	-0.00301073	-0.024826
2.561	-0.00828442	0.000922698	-0.00283553	-0.0243917
2.563	-0.00826537	0.000841826	-0.00287223	-0.0240378
2.565	-0.00824637	0.000752881	-0.00279228	-0.0243672
2.568	-0.00822694	0.000653554	-0.00265951	-0.0241981
2.57	-0.00820693	0.000740244	-0.00280859	-0.0241161
2.572	-0.0081888	0.000755946	-0.00283019	-0.024268
2.574	-0.00817181	0.000685632	-0.00270669	-0.0240431
2.576	-0.00815611	0.000678091	-0.00268868	-0.0236092
2.579	-0.00814089	0.000561288	-0.00264537	-0.0236288
2.581	-0.00812588	0.000542943	-0.00238572	-0.0234141
2.583	-0.00811091	0.000488545	-0.0023483	-0.0233774
2.585	-0.00809546	0.000508194	-0.00217461	-0.0234373
2.587	-0.0080785	0.000398754	-0.00221487	-0.0231039
2.59	-0.00805929	0.000436271	-0.00214212	-0.0230552
2.592	-0.0080408	0.000534201	-0.00226104	-0.0230104
2.594	-0.00802175	0.000620703	-0.00208818	-0.0228899
2.596	-0.00800015	0.0006995	-0.00233909	-0.0229008
2.599	-0.00797826	0.000619955	-0.00246862	-0.0229549
2.601	-0.00795462	0.000571663	-0.00241261	-0.0227309
2.603	-0.00792923	0.000418771	-0.00257354	-0.0226445
2.605	-0.00790685	0.0004972	-0.00250912	-0.0227295
2.607	-0.00788283	0.000605116	-0.00222443	-0.0226151
2.61	-0.00785741	0.000630128	-0.00221129	-0.0224167
2.612	-0.00783597	0.000611111	-0.00211036	-0.0221285
2.614	-0.00781621	0.000538302	-0.00195414	-0.0220116
2.616	-0.00779621	0.000369294	-0.00192255	-0.0216767
2.618	-0.00777402	0.000313754	-0.00191215	-0.0216688
2.621	-0.00775349	0.000310003	-0.00181573	-0.0218652
2.623	-0.00773383	0.000287733	-0.001641	-0.0216445
2.625	-0.00771438	0.000119734	-0.0015651	-0.0213599
2.627	-0.00769633	8.54066e-05	-0.00141886	-0.0212947
2.63	-0.00767789	0.000186133	-0.00153023	-0.0215189
2.632	-0.00765822	0.000263239	-0.00175786	-0.0208294
2.634	-0.00763899	0.000274056	-0.00146139	-0.0206834
2.636	-0.00761932	0.000188714	-0.0014801	-0.0203736
2.638	-0.00759591	0.000303613	-0.00136498	-0.0203642
2.641	-0.0075769	0.000328264	-0.00159223	-0.0201527
2.643	-0.00757412	0.000300157	-0.00149453	-0.0199964
2.645	-0.00757315	0.000338448	-0.0014523	-0.0199105
2.647	-0.00757316	0.00032506	-0.00145811	-0.0199486
2.649	-0.00757316	0.000322779	-0.00145674	-0.019948

## Sheet: 2b
u0	u1	u2	u3
-0.011101	-0.00825626	-0.0186188	-0.000411231
-0.0117073	-0.00743295	-0.0104824	0.000187268
-0.0124081	-0.0103457	0.00289708	-0.0170289
-0.0117854	-0.00670686	-0.0113767	0.00994259
-0.0118009	-0.00717725	-0.00956025	0.00551709
-0.0121047	-0.00802489	0.000733224	0.0110871
-0.01251	-0.00873887	0.00357123	0.00724401
-0.0118097	-0.00674894	-0.00714539	0.00659782
-0.012444	-0.00971132	0.00330878	-0.0119076
-0.0124358	-0.0124259	0.0020056	-0.0211495
-0.0124547	-0.0111673	0.00371634	0.000303547
-0.0121055	-0.00904048	0.000967507	0.0147106
-0.0114248	-0.0152839	-0.0111646	-0.0567937
-0.0121187	-0.000925118	0.0124268	-0.0105834
-0.0123611	-0.00801702	0.000368193	4.46645e-05
-0.0119206	-0.00976544	-0.0107333	-0.0116419
-0.0121866	-0.00846102	-0.00188885	-0.0113119
-0.0117713	-0.00887779	-0.0123603	-0.00428075
-0.0116368	-0.00451228	0.00644297	-0.0179344
-0.0119806	-0.00828552	-0.00635742	-0.00027366
-0.0120971	-0.00723965	-6.88357e-05	-0.00776974
-0.0115001	-0.00758959	-0.0131319	-0.0100784
-0.0119858	-0.00771126	-0.00625373	-0.0030249
-0.0123677	-0.00246107	0.0160135	-0.0230582
-0.0119263	-0.0083379	-0.00563577	-0.00116821
-0.0118708	-0.00718454	-0.00836235	-0.00103109
-0.0123405	-0.00388357	0.0130283	-0.00299329
-0.012477	-0.0100148	0.00876567	0.00355278
-0.0108771	-0.00521802	-0.0260615	0.002698
-0.0124605	-0.00999378	0.00472232	0.00184904
-0.0124866	-0.00749458	0.00766408	0.00624221
-0.0108288	-0.0104401	-0.0121201	-0.0200923
-0.0121668	-0.00737925	-0.00160071	0.0074751
-0.00664067	-0.00496688	-0.00884595	-0.0124718
-0.0115527	-0.00818366	-0.00240492	-0.0205369
-0.0119531	-0.00872902	-0.00341806	-0.00574011
-0.012458	-0.00792267	0.013191	0.0145
-0.0118834	-0.00709886	-0.000251024	0.00923072
-0.0120061	-0.00729345	-0.00172738	-0.00254341
-0.0113903	-0.00691568	-0.013413	0.00468756
-0.0123935	-0.00579646	0.00953507	0.0089938
-0.0124629	-0.0102425	0.00606873	-0.0113697
-0.0114562	-0.00209001	0.00641753	-0.00652542
-0.0114978	-0.00750128	-0.010843	0.00540975
-0.012565	-0.0107458	0.00732204	0.0135336
-0.0122131	-0.00986777	0.00163893	0.00603945
-0.0121534	-0.0130821	-0.00461421	-0.0294377
-0.0125391	-0.00975777	0.0097282	0.0147434
-0.0112316	-0.00687977	-0.0122717	-0.00356253
-0.0115877	-0.00745143	-0.0117162	0.00271536
-0.0120133	-0.00823703	-0.00595788	0.00343404
-0.011978	-0.00878861	-0.00485473	0.0106921
-0.0109629	-0.00783652	-0.0209938	0.00932787
-0.0122603	-0.00676437	0.00742407	0.00505127
-0.0116514	-0.00987779	0.0247223	-0.00311206
-0.0123325	-0.00879532	0.00504001	0.0112397
-0.0120992	-0.00923038	-0.000739445	0.00137042
-0.0121577	-0.00804309	-0.00400689	0.00429207
-0.0109055	-0.00899236	-0.0260814	-0.00444774
-0.0117256	-0.00913413	-0.00672585	-0.000873832
-0.011901	-0.00527947	0.0113554	-0.0172577
-0.0111557	-0.00714998	-0.0228945	-0.00282872
-0.0120034	-0.00648455	0.00751146	0.00315519
-0.0120874	0.00110337	0.0136012	-0.0128682
-0.0117077	-0.00562832	-0.0103554	-0.0161387
-0.0123433	-0.00665421	-0.00186478	-0.00473817
-0.0121923	-0.0068837	-0.000756156	0.00293573
-0.0113262	-0.00625996	0.00467525	-0.00396976
-0.0121777	-0.00792668	-0.000176663	0.00371204
-0.0106545	-0.00702798	0.00218655	-0.00284923
-0.0124135	-0.00856741	0.00370436	-0.00112864
-0.0124232	-0.00697334	0.00392647	-0.00916559
-0.011922	-0.00397829	-0.00210523	-0.0138129
-0.0111862	-0.00747872	-0.0238335	-0.0153713
-0.0112663	-0.00662562	-0.0205538	-0.00941317
-0.0118009	-0.00402508	-0.00125284	-0.0117723
-0.0120676	-0.00531755	0.00272801	-0.015172
-0.0122563	-0.00286461	0.00868615	-0.0104453
-0.0115229	-0.00870595	-0.0160796	-0.0135025
-0.0121651	-0.0127705	-0.00234912	-0.0156543
-0.0120316	-0.00495969	0.0058026	-0.022313
-0.0110659	-0.00561444	-0.00648839	-0.0179065
-0.0121295	-0.00837993	-0.0063999	-0.0158675
-0.0123168	-0.00666817	0.00109292	-0.00399399
-0.0124329	-0.0107048	0.0036032	-0.0129701
-0.0119446	-0.00896488	-0.00494078	-0.0020476
-0.0124545	-0.00173205	0.00534539	-0.00917788
-0.0112537	-0.00470469	-0.01934	-0.0142217
-0.0122364	-0.00559349	-0.00155796	-0.00567146
-0.0114763	-0.00601179	-0.0173494	-0.004577
-0.0115222	-0.00645898	-0.010395	-0.0153985
-0.0123814	-0.00736359	0.00360412	-0.00749991
-0.0118897	-0.00617047	-0.00239824	-0.0132922
-0.0108408	-0.0054257	-9.3036e-05	-0.0130983
-0.0123531	-0.00645916	-0.000365712	-0.012329
-0.012081	-0.00903475	-0.0116393	-0.0383631
-0.012085	-0.00861109	-0.00507242	-0.00690218
-0.0121519	-0.00779571	-0.00582005	-0.0041563
-0.0124861	-0.00706002	0.00945837	0.0043002
-0.0121859	-0.00707873	0.00900475	-0.0127598
-0.0114475	-0.00614447	-0.0149353	-0.00948334
-0.012477	-0.00694065	0.00891386	-0.00261763
-0.011443	-0.0011804	-0.0120972	-0.00397774
-0.0115668	-0.0119368	0.00116622	-0.00583207
-0.0122844	-0.00642341	-0.00214778	-0.00599035
-0.0111908	-0.007066	-0.00818749	-0.0140824
-0.011998	-0.00850063	-0.00388347	-0.0122134
-0.0101076	-0.0058269	0.00371663	-0.00915726
-0.0118455	-0.0078465	-0.00491738	0.000206876
-0.012213	-0.00655613	0.00707613	-0.0174792
-0.0124259	-0.00954478	0.00169454	0.00854622
-0.0121773	-0.00833306	-0.00128546	0.00363533
-0.0112301	-0.00620841	-0.0124205	-0.00808996
-0.0123556	-0.00792216	0.0109556	0.00180998
-0.0113272	-0.00833112	-0.0148462	-0.00205794
-0.0121567	-0.00785242	-0.00271882	0.00470661
-0.0121646	-0.00931541	-0.00336113	0.011536
-0.0125442	-0.00877676	0.0068153	0.010513
-0.0119521	-0.00848898	-0.00653921	0.012697
-0.0123178	-0.00800789	0.000527101	-0.00264527
-0.0120811	-0.00725083	-0.00429969	0.00474805
-0.0124629	-0.012744	-0.00132826	-0.0257535
-0.0116365	-0.00575571	-0.00858275	-0.00132691
-0.0125377	-0.00770303	0.00777162	0.0108101
-0.0112006	-0.0121548	-0.0212296	-0.000260664
-0.0122361	-0.0162806	-0.00829021	-0.0169747
-0.0125766	-0.00775319	0.0125151	0.0155359
-0.0109682	-0.00785757	-0.0215648	0.00885959
-0.0122062	-0.00654972	0.011252	-0.0160103
-0.0115496	-0.00815861	-0.011454	0.0019579
-0.0125366	-0.00973982	0.0062013	0.0113283
-0.0118927	-0.00754554	-0.0052492	0.018282
-0.0121868	-0.00369626	0.00999903	0.0158627
-0.01179	-0.00710001	-0.00318272	0.00450897
-0.0124013	-0.0120601	0.00254933	-0.00449253
-0.0111585	-0.00734756	-0.00422455	-0.00468191
-0.0122415	-0.00890433	0.000216018	0.0114198
-0.0125078	-0.00960336	0.00634552	0.00440467
-0.0106964	-0.00432765	-0.0204154	-0.0233636
-0.0116875	-0.00813308	-0.0102436	-0.00785279
-0.0119908	-0.00833618	-0.00692672	-0.00710346
-0.0124971	-0.00816799	0.00275848	0.00429648
-0.0115193	-0.00544623	-0.00107717	0.000910345
-0.011344	-0.00860008	-0.0145122	0.00981354
-0.0121791	-0.00967641	0.00188144	0.0104131
-0.0121466	-0.00774309	0.000526648	0.00636386
-0.0124367	-0.0176416	-0.00838758	0.00227221
-0.0119512	-0.0091973	-0.00335074	0.0144323
-0.0125468	-0.00836386	0.00892738	0.0076602
-0.0120959	-0.0108508	-0.00352871	-0.00431344
-0.0122333	-0.00888244	2.47013e-05	0.0153415
-0.0117382	-0.00403342	-0.00368538	0.0137038
-0.0119034	-0.00780544	-0.00812688	0.0103577
-0.012287	-0.00314025	0.0104619	0.00601491
-0.0121682	-0.0128787	0.00800457	-0.0135
-0.0124476	-0.00814813	0.00594299	0.00990633
-0.012037	-0.00792964	-0.00399754	0.0067735
-0.011647	-0.00701098	-0.00843873	0.0152048
-0.0119853	-0.0116874	-0.00680724	-0.0214712
-0.0118239	-0.00525134	-0.00211817	0.0110191
-0.0118244	-0.00695797	0.00355047	0.00876614
-0.0121045	-0.0125229	-0.00274496	-0.00822425
-0.0118195	-0.00894509	-0.00381607	-0.00686727
-0.0112371	-0.0110614	-0.00965899	-0.0230287
-0.0117779	-0.00638275	0.00626814	-0.0059625
-0.011282	-0.00612329	0.00538375	0.00307931
-0.0110285	-0.00830193	-0.0204898	-0.00367697
-0.00989793	-0.00449869	0.00307669	-0.000813865
-0.0124792	-0.00821677	0.00751675	0.00445301
-0.0123459	-0.00912208	0.00206378	0.00605879
-0.0109017	-0.00577702	-0.0220766	0.00266738
-0.0113977	-0.0090312	0.00615223	-0.00703519
-0.0124236	-0.0065098	0.0117203	-0.0039272
-0.0122277	-0.00838951	-0.000714782	0.00933015
-0.0125453	-0.008583	0.0101993	0.0126684
-0.0116396	-0.000960707	-0.0023453	0.0102429
-0.0113443	-0.00656355	-0.0168105	-0.000986394
-0.0125459	-0.00738591	0.014287	-0.00496595
-0.0115491	-0.0089016	-0.0147682	0.0077755
-0.0118866	-0.00790472	0.00066036	0.00721389
-0.0124285	-0.00914743	0.0117281	0.00357423
-0.0123753	-0.00937016	0.000170101	0.00948597
-0.0106469	-0.0179395	-0.026004	-0.0361786
-0.0117507	-0.00531166	-0.00643855	0.00365661
-0.0125533	-0.00881522	0.00744084	0.0134023
-0.0124037	-0.00986534	0.0111782	-0.00177872
-0.0125285	-0.00914232	0.00719053	0.00977121
-0.0117316	-0.00797946	-0.00541703	0.0034105
-0.012542	-0.00704041	0.011811	0.0102088
-0.0114009	-0.00769315	-0.0161508	-0.000368533
-0.0122444	-0.00926945	-0.00254454	0.00915728
-0.0121197	-0.00967874	-0.00160645	0.00850205
-0.0125989	-0.00937011	0.0142602	0.018339
-0.0120479	-0.00925492	-0.0068115	0.00959084
-0.0121538	-0.00633502	-0.00119179	0.0182725
-0.0120582	-0.0124643	-0.00194917	0.00128743
-0.0101571	-0.000175769	0.010266	0.00586109
-0.0119883	-0.00507866	0.00477989	0.0069047
-0.011487	-0.00683994	-0.00881239	0.00405454
-0.0118916	-0.00465202	0.00312674	-0.00580088
-0.0114215	-0.00769522	-0.0124576	0.00327387
-0.0117387	-0.0104649	-0.010203	0.00448597
-0.0122157	-0.00850541	0.00158798	0.0122187
-0.012277	-0.00739978	0.00273581	-0.0137964
-0.0121891	-0.00804941	0.00101573	0.0132933
-0.012161	-0.00720625	0.00108562	0.0165437
-0.0120553	-0.0090905	-0.000693098	0.0102052
-0.012263	-0.0163144	-0.0046115	-0.00501388
-0.0122946	-0.00137168	0.0184263	-0.0007922
-0.0108882	-0.00665803	-0.0127084	-0.00627376
-0.0124354	-0.00716258	0.00326776	0.00346979
-0.012347	-0.00879463	0.00221165	0.000663949
-0.0117505	-0.00773088	-0.0110444	0.000955977
-0.012415	-0.00372911	0.012084	-0.00825774
-0.0122393	-0.00760374	0.00861456	0.00998532
-0.0125382	-0.00717645	0.0120124	0.00608975
-0.01236	-0.0075334	0.00312435	0.00210333
-0.0120521	-0.00906257	-0.00520391	0.0150524
-0.0119281	-0.00747108	-0.00359674	0.01391
-0.0124964	-0.00771723	0.00146751	0.00979585
-0.0119571	-0.00768364	-0.0073404	0.000445937
-0.0119406	-0.00678628	-6.17111e-05	0.00866341
-0.0122514	-0.00748205	0.00226184	0.00999514
-0.0119387	-0.00723901	-0.0092291	-0.00202723
-0.0124845	-0.0092322	0.00271335	0.0072601
-0.0117222	-0.00727331	-0.00814738	0.0161452
-0.0121206	-0.00647049	-0.000718482	-0.000263572
-0.0125021	-0.00777065	0.00911321	0.00281547
-0.012145	-0.00858532	-0.00534828	0.0100071
-0.0125332	-0.00908461	0.0087034	0.00526164
-0.0120069	-0.00385524	-0.00051778	0.00035862
-0.0114853	-0.00623359	-0.0160034	-0.0075498
-0.0114108	-0.00766392	-0.0149234	0.000959331
-0.0120621	-0.0090324	-0.00224933	-0.00320365
-0.0104524	-0.00556926	-0.0136786	-0.00843136
-0.0117332	-0.00744577	-0.00646189	0.00174109
-0.0119992	-0.00877837	-0.0067419	-0.00186079
-0.0123995	-0.010334	0.00389394	-0.00707057
-0.0124985	-0.00916662	0.00362579	-6.69082e-05
-0.0123989	-0.00517497	0.00542571	-0.000990156
-0.0120461	-0.00780146	-0.00443254	0.0030917
-0.0113685	-0.0129274	-0.0144409	-0.00661753
-0.0109958	-0.008049	-0.0170435	0.00268865
-0.011542	-0.00707587	-0.0116052	0.0026522
-0.0116279	-0.0105829	-0.0113312	-0.0105938
-0.0114125	-0.00812452	-0.00731237	-0.0176657
-0.0119648	-0.00894592	-0.00698348	0.00766351
-0.0126118	-0.00764454	0.0173002	0.0194894
-0.0121056	-0.00768	-0.00264466	0.00974284
-0.0118945	-0.00998751	-0.00123459	-0.00117982
-0.0116857	-0.00815961	-0.00930145	0.0065703
-0.012362	-0.00706196	0.00228854	0.000237763
-0.0116369	-0.0129038	-0.0168828	-0.00491249
-0.0106523	-0.00901745	-0.00464538	-0.00883484
-0.0105056	-0.00113413	-0.0262381	-0.00407929
-0.0119757	-0.00836707	-0.00543706	0.00929032
-0.0103132	-0.00736239	-0.0141369	-0.00361507
-0.0119908	-0.00664764	-0.00528221	-0.0132813
-0.0110415	-0.00524638	-0.00613778	-0.0253719
-0.0118475	-0.00860952	-0.00895072	-0.00252178
-0.0116553	-0.00644301	-0.0137641	0.00152315
-0.0118119	-0.00770589	0.00507845	-0.00650541
-0.011471	-0.0130628	-0.0117065	-0.00884965
-0.012104	-0.00689199	-0.00122871	0.00930301
-0.0117004	-0.0085651	-0.00715557	-0.00454603
-0.0120602	-0.00920595	-0.00282176	-0.000301946
-0.0114417	-0.0138474	0.0016073	0.00155519
-0.0125246	-0.00860862	0.00823498	0.00586563
-0.0121287	-0.00710208	-0.00390475	-0.0014578
-0.0110009	-0.00701035	-0.0232058	0.00267614
-0.0123822	-0.0144772	-0.00481181	-0.0249606
-0.0124699	-0.00725543	0.00405246	0.000107197
-0.0121921	-0.00714195	0.00193452	0.00299556
-0.0123892	-0.0079391	0.00149416	0.00521098
-0.0113695	-0.015246	-0.0201969	-0.0144994
-0.0122776	-0.00783746	0.00850898	-0.0159246
-0.0124518	-0.00959769	0.00138382	-0.0088659
-0.0124971	-0.00701556	0.00591753	-0.00205931
-0.0120705	-0.00652523	-0.00225711	-0.0103182
-0.0114096	-0.00711039	0.00381929	-0.00477649
-0.0108862	-0.00680771	-0.0266185	-0.00627195
-0.0118132	-0.00739348	-0.00781934	0.00104722
-0.0122925	-0.0146977	-0.0100035	-0.0308967
-0.0123775	-0.0148224	-0.00813666	-0.0049015
-0.0120382	-0.00701173	-0.000975682	0.00440609
-0.011729	-0.0113831	0.00170171	-0.0265291
-0.0116383	-0.00861282	-0.0147099	-0.00981083
-0.0121266	-0.00813111	-0.00957201	-0.00692375
-0.0120462	-0.00725955	-0.00271766	-0.00945454
-0.0103394	-0.00677791	0.00750799	-0.00851713
-0.0125355	-0.00817445	0.00633173	0.00735448
-0.0121491	-0.00707105	-0.00565288	-0.00489347
-0.0124915	-0.00885668	0.00466026	-0.00271165
-0.0122696	-0.0109234	0.000507929	-0.0312861
-0.0123072	-0.00719932	-0.00473274	-0.0231415
-0.0120231	-0.0070327	-0.00690032	0.00392562
-0.0121673	-0.00654288	-0.00143812	-0.0130396
-0.0110309	-0.000618648	0.0099508	-0.0150325
-0.0109069	-0.00521722	-0.0250578	-0.00625453
-0.0117295	-0.00875112	-0.0109082	-0.00235664
-0.0119696	-0.00820515	-0.00481556	-0.000264742
-0.0102066	-0.00856963	-0.0348453	-0.0454046
-0.0116115	-0.00502231	-0.00416131	-0.0285339
-0.0112453	-0.00773496	-0.0190404	-0.000137664
-0.0119445	-0.00777619	-0.00515966	0.00397311
-0.0122677	-0.0048814	0.0127276	0.00226538
-0.0121814	-0.0056359	0.00288834	-0.00628819
-0.0058742	0.00226057	0.00049801	-0.0128086
-0.0120864	-0.00616239	-0.00658346	-0.0121229
-0.0125255	-0.00839771	0.00830583	-0.00437556
-0.0112877	-0.00633597	-0.0183423	-0.00101958
-0.0124538	-0.00859082	0.00114573	-0.00408091
-0.0117498	-0.00759994	-0.00877496	0.0033306
-0.0122648	-0.00704685	0.00190812	-0.00892119
-0.0120941	-0.00284337	0.00548123	-0.00684844
-0.012526	-0.00859578	0.00913324	0.00690979
-0.0109861	-0.00558812	-0.0205185	0.00577598
-0.0115159	-0.00921802	-0.0180007	-0.00431341
-0.0119758	-0.00671527	0.00911009	-0.00187355
-0.0113308	-0.00703548	0.00730752	-0.0100504
-0.0120949	-0.00627193	-0.00161142	0.0052805
-0.012429	-0.00822512	0.00138328	0.00222673
-0.0121294	-0.00632963	-0.00260565	0.000277606
-0.0122503	-0.00666704	-0.000272834	-0.00585613
-0.0113426	-0.00881254	0.00595957	0.00150378
-0.0115104	-0.00728591	-0.0134591	-0.00797114
-0.0122514	-0.00227517	0.0162562	-0.00959676
-0.0120405	-0.0071181	-0.00578554	0.00357661
-0.0105763	-0.00530252	0.000746767	-0.0319075
-0.0118291	-0.0166131	-0.021515	-0.000795235
-0.0119762	-0.00618725	-0.00482648	-0.00607022
-0.0122405	-0.00621128	0.0103992	-0.0147756
-0.0117707	-0.00729036	0.00286962	-0.00511083
-0.0121337	-0.00653848	0.00168747	-0.00378939
-0.0119725	-0.00590371	0.00254701	-0.000420881
-0.0120446	-0.00749986	-0.00382936	0.0107102
-0.0124753	-0.00854341	0.00330454	-0.0055984
-0.0115351	-0.00718783	-0.0146569	-0.00232882
-0.0120774	-0.00482896	-0.00310986	0.0127285
-0.0119643	-0.00811618	-0.0071485	0.000153249
-0.0115867	-0.0113044	0.000500005	0.00259454
-0.0115415	-0.00279592	0.00439114	-0.0181043
-0.0122663	-0.00901932	-0.00422235	-0.00281608
-0.0124962	-0.00851042	0.00431607	0.0018423
-0.0116461	-0.00899394	-0.0119309	-0.00125147
-0.0100717	-0.00627089	0.00418073	-0.0183003
-0.0121586	-0.00736004	-0.00361504	0.00460915
-0.0115383	-0.0116697	-0.0162862	-0.00276734
-0.0121604	-0.00664969	0.0102533	-0.0141515
-0.0125272	-0.0142462	0.00501165	0.000875931
-0.0120337	-0.0094919	-0.00652655	8.82027e-05
-0.0101064	-0.00337803	0.0106038	-0.00533209
-0.0123813	-0.00783345	0.00160558	0.00193425
-0.0117064	-0.00869507	-0.00886969	-0.00802478
-0.0124237	-0.00908919	0.00384338	-0.00233986
-0.0117258	-0.00818674	-0.010639	-0.014288
-0.0123848	-0.00732807	0.000655149	-0.00596821
-0.0124025	-0.00667296	0.00128193	-0.00278206
-0.0124716	-0.00825975	0.00269844	-0.00422632
-0.0110249	-0.00734501	0.0057089	-0.00540937
-0.0121112	-0.00800088	-0.00178969	-0.000524077
-0.00995712	-0.00401511	0.00526191	-0.0125952
-0.0119862	-0.00813351	-0.00203736	0.0107052
-0.0121836	-0.0107408	-0.0014896	-0.0316282
-0.0120393	-0.00734919	-0.00228112	0.00823933
-0.0123918	-0.00693124	0.00332141	0.00365173
-0.0124493	-0.00728367	0.00522878	-0.00731037
-0.0120292	-0.00472364	-0.000688522	-0.00155789
-0.0122883	-0.00559471	0.00836882	-0.0168588
-0.0124346	-0.00790106	0.0030574	-0.00586118
-0.01172	-0.0069294	-0.00883651	0.00785962
-0.0117665	-0.00725254	-0.00927221	-0.00300553
-0.0123935	-0.00811149	0.00371423	-0.000815178
-0.0104621	-0.00684772	-0.00916164	0.00315078
-0.0122908	-0.00792377	-0.000327751	0.0048664
-0.0122382	-0.00591728	0.00650815	-0.00679992
-0.011478	-0.00565733	-0.0133143	0.00610967
-0.0117083	-0.0080636	-0.0120683	-0.00269866
-0.0113587	-0.0110236	-0.021349	-0.00874197
-0.012181	-0.00752651	-0.00047714	-0.00610108
-0.01254	-0.0080487	0.00601262	0.0118708
-0.0122765	-0.00614456	0.00259492	0.00184356
-0.0119053	-0.00739736	-0.0050766	0.00404426
-0.0117663	-0.0103725	-0.000352935	0.00410171
-0.0114172	-0.00811129	-0.010121	0.00202794
-0.0124842	-0.00839328	0.00608629	-0.000590382
-0.0117595	-0.0082664	-0.00356031	0.000972831
-0.0125102	-0.0091011	0.00626691	0.00387171
-0.0120704	-0.00583492	-0.00460339	0.0113257
-0.0117059	-0.00962121	-0.00119022	0.00544365
-0.0122471	-0.00758977	0.0076629	-0.0112896
-0.0125457	-0.0075836	0.0141167	0.00748055
-0.0122642	-0.00710421	0.000246402	0.0135046
-0.00723361	-0.00351606	-0.00352221	-0.00395049
-0.0120385	-0.0132236	-0.00132063	-0.0130702
-0.0115253	-0.00603762	0.00584383	0.00251578
-0.012257	-0.00868536	0.00298302	0.0142514
-0.0118418	-0.00689135	0.0010652	0.00338681
-0.0103952	-0.00171162	0.0111871	0.000662754
-0.012449	-0.00681048	0.0106717	-0.0130366
-0.0119429	-0.00839888	-0.00860317	0.000433996
-0.0101469	-0.00131111	0.00271329	0.00320195
-0.0121864	-0.00727993	-0.00512705	0.00893666
-0.0117621	-0.00784738	-0.00960684	-0.00243563
-0.0115368	-0.00528046	-0.0112278	0.000274778
-0.0115307	-0.0147372	-0.0191532	-0.0405667
-0.0122924	-0.00587039	-0.00158183	0.00398825
-0.0115929	-0.0103553	-0.00474259	-0.00386335
-0.0123703	-0.00731549	0.00366482	0.0040427
-0.0115581	-0.00977649	-0.00275874	-0.00667421
-0.0118962	-0.00427075	-0.0029707	0.00413362
-0.0111978	-0.0115011	-0.0150025	-0.0145341
-0.0122058	-0.00801128	-0.00273473	-0.000496025
-0.0117551	-0.00682956	-0.00897296	0.00621964
-0.0119866	-0.00979337	-0.00801515	-0.00898116
-0.0118719	-0.00863295	-0.00600281	-0.00162498
-0.0113444	-0.00891645	-0.00900467	-0.0306553
-0.0101819	-0.00385708	-0.00707008	-0.0073622
-0.0117936	-0.00835584	-0.010152	0.000225931
-0.0120797	-0.0108253	-0.00894087	0.00132937
-0.0106616	-0.000935746	-0.00266688	-0.0207192
-0.0125195	-0.00788192	0.00823899	0.00305389
-0.0116313	-0.00136135	-0.0147192	0.0291099
-0.0124838	-0.00730674	0.00306754	0.0116005
-0.0113947	-0.00933093	-0.00129986	-0.0204393
-0.0119645	-0.0040556	-0.00829279	-0.00230533
-0.0110019	-0.00725157	-0.0178773	0.00198982
-0.0123364	-0.00867619	0.00173351	0.000166721
-0.0123112	-0.00740159	-0.000568551	-0.00596726
-0.0120405	-0.00328207	0.00292657	-0.00377302
-0.0124546	-0.00996543	0.00527388	-0.0130214
-0.011953	-0.00887126	-0.00540979	-0.000532222
-0.012184	-0.00998342	-0.00106247	0.00822034
-0.0104214	-0.00814924	-0.0318981	-0.0130089
-0.0114415	-0.00725385	-0.0125551	0.00426478
-0.0120595	-0.00865234	-0.00431748	-0.000574568
-0.0124915	-0.00758848	0.00219625	0.00851139
-0.0112501	-0.0070883	0.0128286	-0.0128777
-0.0115736	-0.00565157	-0.013075	-0.00780515
-0.0124855	-0.00885534	0.0102875	-0.0296994
-0.0120433	-0.00789859	-0.00576849	-0.0053634
-0.011618	-0.00638978	-0.0131516	-0.00169606
-0.0120459	-0.00896388	-0.00609337	-3.0755e-05
-0.0123469	-0.0105636	-0.000775316	0.0033871
-0.0116232	-0.00526046	0.00887592	0.00317287
-0.0122045	-0.0079035	-0.00232594	0.0090792
-0.011891	-0.007148	-0.00310951	-0.0027167
-0.0117014	-0.00794565	-0.00814573	0.00466036
-0.011674	-0.00998139	0.00216807	0.00185948
-0.0116226	-0.00675589	-0.0130578	0.00558565
-0.0124946	-0.00941342	0.00252531	-0.00628555
-0.0125386	-0.00134947	0.0122125	0.0061657
-0.0103418	-0.00917997	0.0226132	-0.0766197
-0.0118521	-0.00651607	0.0033098	-0.000298437
-0.0123494	-0.007463	0.000245229	0.00702785
-0.0115841	-0.00781892	-0.0114457	0.00856835
-0.0105181	-0.00706515	-0.0150793	0.00109576
-0.0117304	-0.0108627	-0.00288685	-0.000527084
-0.0107236	-0.00802211	-0.0265816	-0.000818378
-0.012151	-0.010915	0.0012548	-0.00114121
-0.0119687	-0.0086231	-0.0037153	0.0121325
-0.0118755	-0.00772539	-0.00198924	0.0108769
-0.0117532	-0.00649119	-0.00792944	0.0055117
-0.0117981	-0.00649057	0.00903059	-0.00647341
-0.012462	-0.00813512	0.00458355	-0.00671496
-0.0115016	-0.0026163	0.0125548	-0.00411159
-0.0123927	-0.00881989	0.00232204	0.00926679
-0.0121802	0.00651785	0.0216263	-0.00676704
-0.0114469	-0.00541525	-0.0114875	-0.000567514
-0.0117115	-0.0080373	-0.0114392	0.0019028
-0.0121469	-0.00785452	-0.00358059	0.00137328
-0.0118925	-0.00587119	-0.00422511	0.00137422
-0.0119074	-0.00896931	-0.00510812	-0.00257991
-0.012508	-0.0113553	0.00461223	0.00435028
-0.0121262	-0.00962747	-0.00268802	0.00839796
-0.0117778	-0.0170527	-0.00997045	-0.0249902
-0.0119304	-0.0109768	0.00502286	-0.0230805
-0.0126073	-0.00871	0.0140878	0.0161958
-0.0119864	-0.00775305	-0.00331341	0.00668794
-0.0123906	-0.00674472	0.00183811	0.00707743
-0.0123433	-0.00828987	0.00230902	0.00817446
-0.0117393	-0.00725857	-0.00508998	0.00857795
-0.0122197	-0.00978047	0.00186685	0.0129786
-0.0121077	-0.00834395	-0.00108039	0.00423507
-0.0125237	-0.00941786	0.00512143	0.00841516
-0.0107533	-0.00717508	-0.0236256	0.000825843
-0.012536	-0.00889895	0.00738519	0.0104524
-0.0119069	-0.0136296	-0.012063	-0.00209732
-0.0120074	-0.00810155	-0.00496806	0.00251787
-0.0122669	-0.0108724	0.000972062	-0.00224512
-0.0117609	-0.00771294	-0.00370949	-0.00074571
-0.0118492	-0.0103851	-0.000707005	-0.00800339
-0.0123606	-0.00849115	0.0101066	0.0111917
-0.0122817	-0.00604793	0.00240676	0.0110009
-0.0123693	-0.00805249	0.0034235	0.0174466
-0.0119957	-0.00937703	-0.000187283	0.01453
-0.0124654	-0.0134869	0.00734353	0.0169694
-0.0108969	-0.00408891	-0.0203461	0.0092687
-0.0124426	-0.00339654	0.00544973	0.00255585
-0.0120711	-0.00934074	0.000697103	0.016964
-0.0114841	-0.0112143	0.104933	-0.159509
-0.0122438	-0.00861983	-0.00464296	0.00555245
-0.0114636	-0.00554088	0.00188966	-0.0173788
-0.0110909	-0.0103551	-0.0185099	-0.00579063
-0.0120777	-0.00742185	-0.00229058	0.0109268
-0.0122909	-0.0144594	0.00212474	-0.0322849
-0.0121624	-0.00764667	0.00259083	0.0132143
-0.0116005	-0.00662932	-0.00933999	0.000266101
-0.0118797	-0.00706218	-0.00684589	0.00802231
-0.0123434	-0.00720016	-0.00181537	0.0079572
-0.0114746	-0.0103687	-0.0145053	-0.0162721
-0.0120752	-0.00655615	-0.0059086	0.00442603
-0.0116722	-0.00581275	-0.0105386	-0.00869748
-0.0100721	-0.00320237	-0.0201854	-0.00320123
-0.0122482	-0.00867314	0.000612009	0.00632223
-0.0107685	-0.00810384	-0.00223701	-0.00379512
-0.0117267	-0.00721216	-0.0119108	0.00195432
-0.0121736	-0.00426145	0.00900306	-0.00653911
-0.0109896	-0.0135316	-0.0275111	-0.0255256
-0.0117455	-0.0043316	-0.00329277	-0.00495767
-0.0124732	-0.00902344	0.0035836	0.000732554
-0.0121292	-0.00867533	-0.00102904	-0.00167873
-0.0113652	-0.00605171	-0.0150075	7.89107e-05
-0.0120062	-0.00796514	-0.00345699	-0.00742307
-0.00782118	-0.00162782	-0.00502459	-0.0160278
-0.0117271	-0.00737403	-0.00695389	0.00438732
-0.0113747	-0.00644	-0.00817206	0.0032067
-0.0121723	-0.00633365	0.000431603	0.0153829
-0.0115818	-0.0130464	-0.0152581	-0.00714692
-0.0118846	-0.00107023	0.00296718	-0.0232602
-0.0120636	-0.00643706	-0.00142536	-0.00256144
-0.0118464	-0.00785122	-0.0105431	0.00929747
-0.012028	-0.013782	-0.00596043	-0.0265279
-0.0113817	-0.00863016	-0.0142676	0.011046
-0.0120609	-0.00827406	-0.00436437	0.00143451
-0.0119536	-0.00829824	-0.00713935	0.0053294
-0.0124978	-0.00852358	0.00446229	0.00741472
-0.0119536	-0.00872491	-0.00820042	0.00177635
-0.0119973	-0.00696548	-0.00551201	-0.00986216
-0.0118226	-0.00920184	-0.00451425	-0.0204694
-0.0116122	-0.00795182	-0.0165937	-0.0161631
-0.0117422	-0.000818779	0.00970555	-0.0290089
-0.0109807	-0.00270928	0.00561181	-0.0136275
-0.0113175	-0.00693246	-0.0190724	-0.003355
-0.00972614	-0.00619878	0.00221862	-0.0107984
-0.0119279	-0.00602142	-0.00675488	-0.000444557
-0.0117941	-0.0063603	-0.0126504	-0.00583144
-0.0122422	-0.00375512	0.00376623	-0.0122055
-0.0122891	-0.00915147	0.00111797	-0.00512538
-0.011745	-0.00842305	-0.0119677	0.0012594
-0.0121077	-0.00705679	-0.00259082	0.00715623
-0.0117962	-0.00915182	-0.00545472	-0.0041892
-0.0121379	-0.00753355	-0.00179839	0.00302057
-0.0123895	-0.009256	0.00569223	0.0103357
-0.0122606	-0.00742057	0.0013907	0.0137066
-0.0124397	-0.0128795	0.00314291	0.00347464
-0.0116694	-0.00883327	-0.011375	0.0046269
-0.0117377	-0.00725559	-0.00651638	0.0103834
-0.0124881	-0.00661736	0.0129	0.0127803
-0.0121726	-0.0064613	0.00413683	0.0010863
-0.0125025	-0.00760849	0.0138981	0.00490892
-0.0116197	-0.00809188	-0.0127748	0.00656069
-0.0121654	-0.00752687	-0.0024369	0.00765311
-0.0125145	-0.00854477	0.00514841	0.0105915
-0.0120521	-0.00797917	0.00367242	0.0170756
-0.0116007	-0.0102436	0.00368821	-0.00783078
-0.0122371	-0.00740501	0.000405578	0.0133889
-0.0118456	-0.00896164	0.00309044	0.0043489
-0.0124443	-0.00865205	0.00538984	0.005163
-0.0109119	-0.00741556	-0.00470674	-0.00351604
-0.0122658	-0.00812748	0.00838091	-0.0150033
-0.0119221	-0.00812157	-0.00671759	-0.00240521
-0.0122979	-0.0080776	0.00111205	0.00800105
-0.0125	-0.00756915	0.00317214	0.000289611
-0.0123	-0.00707124	-0.000747891	0.00105949
-0.0120966	-0.0032758	0.0046838	-0.00106552
-0.01211	-0.0075337	-0.00380912	0.0021665
-0.0121887	-0.00732011	0.00235902	-0.00154492
-0.0112393	-0.0100166	0.00383016	-0.00882738
-0.0121499	-0.0145146	0.0208416	-0.00403558
-0.0123904	-0.0079105	-0.000817741	0.00201423
-0.012153	-0.0071072	-0.00124886	-0.00334676
-0.0124633	-0.00896701	0.0118045	-0.0105357
-0.00861827	-0.00168533	0.0106745	-0.0229392
-0.00734571	-0.00103523	0.00330932	-0.00822019
-0.0122721	-0.00805373	-0.000457178	-0.00669196
-0.0121726	-0.00841593	0.00319281	-0.016605
-0.0122528	-0.00847338	0.00847632	-0.017921
-0.00966611	-0.0019908	0.00128065	-0.0180053
-0.012059	-0.00490845	0.00909028	-0.0196816
-0.0122873	-0.00703944	-0.00363524	-0.00543759
-0.0106712	-0.00695666	0.00331259	-0.015088
-0.012455	-0.00880444	0.00616911	-0.0128002
-0.0124005	-0.00784202	0.00382158	-0.00464562
-0.0116791	-0.00765176	-0.0156138	-0.00614602
-0.0123068	-0.00389659	0.000722195	-0.0256088
-0.0124524	-0.00656494	0.000913172	-0.00450169
-0.0121143	-0.006195	-0.00365651	-0.0060817
-0.00742961	-0.00794592	0.00247958	-0.0120219
-0.0110871	-0.0102882	-0.00178182	-0.0240546
-0.0107235	-0.007306	-0.000538518	-0.0148469
-0.0119146	-0.00575456	-0.0116538	-0.00781743
-0.0118489	-0.0078025	-0.0113386	-0.00395344
-0.0094618	-0.00450403	-0.00520197	-0.00104859
-0.0106669	0.0293548	-0.00456083	-0.054726
-0.0121574	-0.00858586	-0.00519359	-6.27464e-05
-0.012009	0.00322107	0.00451439	-0.0219876
-0.0116734	-0.00609416	-0.0138412	-0.00456564
-0.0124249	-0.0126574	-0.00275248	-0.0358497
-0.0122577	-0.00388907	0.003951	-0.0114454
-0.0122648	-0.00737636	0.00590252	-0.016031
-0.0122814	-0.0089319	0.013904	-0.049907
-0.011315	-0.00890997	-0.0166115	-0.0172177
-0.0113338	-0.00680432	-0.00441485	-0.0174171
-0.0122411	-0.0128066	-0.000855496	-0.00779145
-0.0119502	-0.00809012	0.00690443	-0.0390762
-0.0122384	-0.00831733	0.000537325	0.00124888
-0.0123853	-0.0077298	0.00297629	0.00796386
-0.0123539	-0.00867927	0.0033194	-0.00119971
-0.012248	-0.0104175	-0.00204024	-0.00808914
-0.0119516	-0.00564494	-7.0537e-05	-0.00368726
-0.0116003	-0.00670652	0.00536741	-0.00727451
-0.012491	-0.00808813	0.00280441	-0.00125943
-0.0123753	-0.00707264	0.00338607	-0.000577111
-0.0125271	-0.00836618	0.00735757	0.00825707
-0.0124156	-0.0074062	0.00366699	0.00104042
-0.012268	-0.00155678	0.00465153	0.00838577
-0.0108989	-0.00752302	-8.54724e-05	-0.00644938
-0.0123935	-0.00799678	0.00371942	0.000798508
-0.0120429	-0.00741162	-0.00430507	0.010028
-0.0123853	-0.00702554	0.0027966	0.00634075
-0.012113	-0.00792604	-0.000342241	0.0120861
-0.012096	-0.00838618	-0.00231175	0.0032273
-0.0125711	-0.00733255	0.00946939	0.0190112
-0.0120529	-0.00746667	0.00756044	0.0126711
-0.0125263	-0.0100086	0.00682826	0.00747472
-0.0123735	-0.00742619	0.00443315	0.00944696
-0.0124773	-0.00774018	0.00771553	0.00633256
-0.0125278	-0.0108643	0.0103221	0.00795434
-0.0117495	-0.00799884	0.00750875	0.00147217
-0.0121503	-0.00756157	0.00303194	-0.00344753
-0.0110254	-0.00190917	0.0141867	-0.000440556
-0.0124646	-0.00799972	0.00422387	-0.00601644
-0.0120017	-0.00701918	-0.00136903	-0.00100222
-0.0118263	-0.00710329	-0.00180552	0.0197592
-0.012079	-0.00784396	0.0004187	-0.000563643
-0.0114408	-0.00661201	0.00316084	0.013961
-0.012066	-0.00861104	0.00858712	0.00421954
-0.0125588	-0.0101089	0.00924905	0.0201056
-0.0118086	-0.00779741	-0.00415053	0.0149394
-0.0125532	-0.00704918	0.0121179	0.00693796
-0.0113862	-0.00969913	0.00281106	-0.0112245
-0.0113151	-0.00678991	0.000250537	-0.00198793
-0.0125714	-0.00890341	0.0109135	0.0111906
-0.0124746	-0.00728411	0.00518564	0.00566597
-0.01255	-0.0108072	0.00791574	0.0104845
-0.0125194	-0.00855419	0.00248784	0.0096812
-0.0123407	-0.00899351	0.00191198	0.0143691
-0.0124336	-0.00829538	0.00184693	0.0102435
-0.0124836	-0.00817538	0.00793369	-0.00293019
-0.0120446	-0.00588623	-0.00653088	-0.0072063
-0.0124785	-0.00733698	0.013658	0.00558914
-0.0125577	-0.00782572	0.00965914	0.013392
-0.0120587	-0.0298563	-0.0263675	-0.010199
-0.00988923	-0.00433587	-0.00555574	0.00430512
-0.0118686	-0.0110909	-0.0160361	-0.00701368
-0.011777	-0.00664246	0.00693332	0.00100386
-0.012048	-0.00792092	-0.00378962	-0.000369042
-0.0121121	-0.00901705	-0.00206738	0.00206342
-0.0122215	-0.00691043	0.0010621	0.01265
-0.0122127	-0.00758595	-0.00267469	0.00658765
-0.0099629	-0.00989195	0.00593759	2.66689e-05
-0.0122155	-0.00824917	0.00411348	0.0209771
-0.0123629	-0.00615412	0.00515366	0.0111691
-0.0108543	-0.00583742	0.0100164	0.00513096
-0.011512	0.0023328	0.00599187	0.00170416
-0.00454171	-0.00421834	0.00331674	-0.00628474
-0.0123459	-0.00879434	-0.000130893	0.00866285
-0.0117941	-0.0103569	0.00191409	-0.0129066
-0.0123095	-0.00774934	0.00125923	0.00870264
-0.012505	-0.00891819	0.00802617	0.0135363
-0.0121072	-0.00853031	0.0116943	-0.00291281
-0.0118134	-0.00673515	-0.00630692	0.0124416
-0.0122089	-0.00701964	0.000201358	0.0138867
-0.0121982	-0.0134094	0.00212562	-0.00698965
-0.0119144	-0.0075178	-0.00411439	0.0086632
-0.0119095	-0.0111799	-0.00479436	-0.00604097
-0.0122025	-0.0138584	-0.00719054	-0.0170941
-0.0119067	-0.0076186	-0.00872084	-0.0046667
-0.0119136	-0.00679226	0.00195111	0.00167521
-0.0119913	-0.00869239	0.00348148	-0.001228
-0.0119168	-0.002746	0.00792007	0.00556973
-0.0120661	-0.00821168	-0.00196172	0.0132618
-0.0124702	-0.00805207	0.00436331	0.0135254
-0.0120492	-0.00331389	0.0123854	0.0213463
-0.0118628	-0.00870808	-0.00391905	0.00876594
-0.0122302	-0.00656387	0.00448633	-0.00846311
-0.0119754	-0.00726776	-0.00745846	0.00543795
-0.0117616	-0.00815779	-0.00913336	0.005896
-0.0115767	-0.00817082	-0.0119121	-0.00259947
-0.0116528	-0.00105428	-0.0146784	-0.00739013
-0.0121715	-0.0150539	-0.00554095	-0.00903034
-0.0125114	-0.00868201	0.00615165	0.00298652
-0.0122656	-0.00767164	0.00108996	0.00138992
-0.0110029	-0.00469634	-0.000478596	-0.0174523
-0.0124423	-0.00698035	0.00217458	0.00862594
-0.0104953	-0.000885201	0.0100375	0.0103894
-0.0119423	-0.00799451	-0.00378509	-0.00278493
-0.0118922	-0.0083454	-0.00378458	0.00835497
-0.0126032	-0.0100472	0.0110029	0.0138262
-0.0125331	-0.00883125	0.00625682	0.0100156
-0.0125395	-0.00820763	0.00826943	0.00711852
-0.0122354	-0.00868319	0.0010195	0.0102856
-0.011638	-0.00835551	-0.00955451	0.00541428
-0.0117659	-0.00686681	-0.0123801	0.00690134
-0.0120189	-0.00854494	-0.0019336	-0.014441
-0.0116756	-0.00749752	-0.00689576	0.00011689
-0.01158	-0.00620494	0.0147061	-0.00713677
-0.0120081	-0.00913396	-0.00574281	0.00692316
-0.0121816	-0.00948082	0.00100988	0.000129673
-0.0125476	-0.00794222	0.00750745	0.0129021
-0.012307	-0.00735203	0.00104636	0.0129077
-0.0124169	-0.00832058	0.00336189	0.00869146
-0.0124396	-0.00964839	0.00369219	0.0105482
-0.0123138	-0.00668598	0.00193981	0.0139186
-0.0115675	-0.00720353	-0.0114769	0.0129816
-0.0114146	-0.000588775	0.0112151	0.000771256
-0.0121774	-0.0104468	-0.00358054	-0.00109557
-0.0123365	-0.00350004	0.00609628	0.0021801
-0.0125049	-0.00772512	0.0076897	0.00687775
-0.0121907	-0.00793655	0.00259416	0.0125576
-0.0124185	-0.00890664	0.00274267	0.00891435
-0.0121254	-0.00662584	0.00746712	-0.00637551
-0.0120513	-0.0082235	-0.00774197	0.00122634
-0.0116695	-0.00852857	0.0134392	-0.00329442
-0.012125	-0.00649961	-0.00186445	0.0175451
-0.0123325	-0.00842728	0.00485974	0.012902
-0.0122482	-0.00735243	7.65846e-05	0.0080035
-0.0120064	-0.00204783	0.0036801	0.00070598
-0.012153	-0.0110497	0.00303404	0.0136079
-0.0123343	-0.007647	0.00679285	0.0201076
-0.0112101	-0.0119759	0.00185769	-0.0209292
-0.0122248	-0.00805792	0.000592115	0.0100102
-0.0102349	-0.00572352	0.00166947	0.000252091
-0.0121268	-0.00946989	-0.00142021	-0.000338679
-0.012178	-0.00840393	-0.00200805	0.00903845
-0.0122273	-0.00800038	0.0038016	0.00740002
-0.0116337	-0.00863696	-0.00156447	0.00274097
-0.0113071	-0.00824113	-0.0062998	0.00396916
-0.0112448	-0.00431121	-0.00181805	0.00763753
-0.0121676	-0.00786641	-0.00109683	0.00206381
-0.0114283	-0.0061168	0.00606362	0.00933236
-0.0122852	-0.00887045	-0.00172604	0.00941588
-0.0124452	-0.00695555	0.00417902	-0.0102052
-0.0110804	-0.000402382	-0.00775427	-0.00393547
-0.0125243	-0.00690261	0.0116384	0.0167557
-0.0122781	-0.0102832	0.00392242	0.00592297
-0.0124857	-0.00834993	0.000992688	0.012007
-0.0120921	-0.00820027	-0.00102072	0.00643003
-0.0122561	-0.00802442	0.0118601	-0.00503607
-0.0123199	-0.0077821	0.000241944	0.00502883
-0.0121941	-0.00809215	-0.00295809	0.00531671
-0.0123288	-0.00915423	0.00229074	-0.00227126
-0.0124775	-0.00913118	0.00411794	-0.00575881
-0.0120311	-0.00681102	-0.00669146	0.00272866
-0.0125379	-0.00834539	0.0090324	0.00956164
-0.0123493	-0.0061725	0.0117627	-0.00347165
-0.0125355	-0.00993166	0.00786025	0.005302
-0.0117576	-0.00714347	-0.00821054	0.00803592
-0.0117374	-0.00789396	-0.00915838	0.00151529
-0.0125311	-0.00851489	0.0109051	-0.000238197
-0.0123744	-0.00704372	0.000689754	0.0116004
-0.0120673	-0.00846357	-0.00248124	0.00982092
-0.012267	-0.00858762	-0.00109681	0.00437628
-0.0124018	-0.0083481	0.00465206	0.00915581
-0.0120537	-0.00624903	0.0047089	-0.00407963
-0.0122285	-0.00782624	-0.00303812	-0.00586662
-0.0117819	-0.0075868	-0.0107972	-0.00468237
-0.012013	-0.00749691	-0.00469792	-1.19521e-05
-0.0100979	-0.008791	-0.00281344	0.00148102
-0.011249	-0.0065545	-0.00917587	0.00546511
-0.0124178	-0.00619967	0.0056372	0.0133082
-0.0120452	-0.00979922	0.00391489	-0.00251217
-0.0120909	-0.0105395	-0.0038969	-0.00570728
-0.0124594	-0.00743733	0.00729159	0.0144278
-0.0125088	-0.00846165	0.0065552	0.00127152
-0.0124724	-0.00696588	0.00422409	0.0052785
-0.0122793	-0.00431752	-0.000715859	0.0105765
-0.0125166	-0.00985558	0.00215215	7.52394e-05
-0.0122098	-0.0086755	-0.00260153	-0.00158001
-0.0119501	-0.0072479	-0.00669108	0.00374045
-0.0121248	-0.00901133	0.000289807	-0.00298603
-0.0119397	-0.00782775	-0.00897217	0.006863
-0.0124978	-0.00860252	0.00151496	0.00162328
-0.0120935	-0.0085381	-0.0031358	-0.00411585
-0.0123182	-0.00318007	0.013745	-0.0144875
-0.0115174	-0.0116649	-0.000636967	0.00626552
-0.0125185	-0.00979511	0.00495543	0.00215241
-0.01028	-0.00615793	-0.0105121	0.00139161
-0.0117691	-0.00572408	-0.00462889	0.0124014
-0.0125725	-0.0089403	0.0096606	0.0134443
-0.0123184	-0.00501138	0.00477212	-0.00335395
-0.0115066	-0.00761887	-0.00281835	0.00390095
-0.012591	-0.00880308	0.0148648	0.0133781
-0.0109569	-0.00712434	-0.00687591	0.00930543
-0.0121415	-0.00696276	-0.000605661	0.00777422
-0.0117226	-0.00518807	0.00918152	-0.00195321
-0.0120396	-0.00792922	-0.00491532	0.00903407
-0.0119629	-0.00610844	-0.00461129	-0.0126246
-0.0122748	-0.00779374	-0.00119425	-0.0038433
-0.0122681	-0.00743865	0.00493775	-0.00263759
-0.0120827	-0.00653914	-0.00579653	0.00125188
-0.0123796	0.000450456	0.00372493	0.0315379
-0.0122521	-0.00590546	-0.00192314	-0.00269341
-0.0121212	0.00122156	0.00114621	-0.0165056
-0.0109886	-0.00978587	0.00581793	-0.0347462
-0.01061	-0.00665493	-0.0285917	-0.014609
-0.0116232	-0.00728764	-0.0129993	-0.00695327
-0.0119243	-0.00528676	-0.0072335	-0.0057961
-0.0122238	-0.00781014	-0.00188165	-0.00361196
-0.0124838	-0.00730857	0.00259047	-0.005899
-0.0120926	-0.00687255	-0.000380787	-0.00217791
-0.0124188	-0.0119702	-0.00586364	-0.0125275
-0.0117927	-0.00851468	-0.0030743	-0.0372715
-0.0117591	-0.00433603	-0.00721803	-0.00579922
-0.0124739	-0.00959373	0.00415083	-0.00531198
-0.0124601	-0.0093984	0.00104985	-0.0060908
-0.0121736	-0.00812596	-0.00486564	-0.00496857
-0.0120443	-0.00526143	0.0294587	-0.038821
-0.0108167	-0.00274878	-0.00246672	-0.0055011
-0.0120757	-0.00779278	-0.00392167	-0.00323828
-0.0108259	-0.00151688	0.00616248	-0.0233649
-0.0122963	-0.00678318	0.00246671	-0.0102477
-0.0121933	-0.00730219	-0.00281799	-0.00209007
-0.0121995	-0.0113521	-0.000829338	-0.00807501
-0.0121547	-0.00698655	0.00135194	-0.00625797
-0.0122117	-0.00805985	-0.00332649	-0.00319101
-0.0108879	-0.00340177	-0.0122819	-0.0158933
-0.0120668	-0.00593291	-0.00198196	-0.00667683
-0.012469	-0.00725962	0.00498118	-0.0048925
-0.0123088	-0.00617203	0.000834753	0.00215714
-0.0120083	-0.00378083	-0.00679327	-0.000986377
-0.011136	-0.00603834	-0.0152869	-0.000213718
-0.011859	-0.00484126	-0.00122439	-0.00463928
-0.0118189	-0.00779342	-0.00888618	-0.00054053
-0.0124421	-0.00600137	0.00884172	-0.0132822
-0.0120465	-0.00821906	-0.00560937	0.00842194
-0.0122974	-0.00734844	0.00346386	-0.00306069
-0.0123602	-0.00824606	-0.0018956	0.00565403
-0.0117772	-0.00697749	-0.0109574	0.00373963
-0.0123216	-0.0095599	0.0127873	-0.0224587
-0.0120379	-0.00631942	-0.00583463	-0.00390229
-0.0123403	-0.00632347	0.000549781	-0.00372296
-0.0111928	-0.00568896	-0.0205117	-0.00717783
-0.0122548	-0.0078597	-0.00127178	0.0126693
-0.0120959	-0.00857229	-0.00575482	0.00127706
-0.0121031	-0.00811388	-0.0034626	-0.00315299
-0.0122044	-0.00683659	-0.00067805	0.00343199
-0.0124955	-0.00732335	0.00323523	0.00337398
-0.0124935	-0.00681289	0.00682839	0.00203457
-0.0118507	-0.00646495	0.0025039	-0.0149915
-0.0118186	-0.000454264	-7.69827e-05	-0.0139923
-0.0114472	-0.0160197	-0.00414751	-0.0307946
-0.0114742	-0.00578233	-0.0113321	-0.000642994
-0.0124418	-0.0161542	0.00224092	0.00402954
-0.0120084	-0.00868465	-0.00402949	0.00282446
-0.0124688	-0.00881102	0.0123151	-0.0114491
-0.00981405	-0.00716927	-0.0110085	0.0043393
-0.011403	-0.00642197	0.00442076	-0.00859464
-0.0118508	-0.00906452	-0.00092818	0.00400458
-0.0124009	-0.00884037	0.00065578	-0.00667652
-0.0117604	-0.00704977	-0.00872043	-0.0196218
-0.0117441	-0.00434376	-0.00413174	-0.0106945
-0.011602	-0.007733	-0.00988024	-0.00297973
-0.0113558	-0.00632868	-0.016023	-0.0122885
-0.0125135	-0.00707072	0.00641316	0.00311724
-0.0123789	-0.00528008	0.00543445	-0.00920211
-0.0117149	-0.00655066	-0.00999807	-0.00412548
-0.0124276	-0.00882208	0.0055851	0.000320002
-0.0123876	-0.00935687	0.000521825	0.0066111
-0.012151	-0.00728603	-0.00323658	0.00884053
-0.0124049	-0.00743303	0.00407463	0.00862412
-0.0122213	-0.00887965	-0.00116596	0.00385515
-0.0125176	-0.00542359	0.00780607	0.00428962
-0.0121466	-0.00245367	0.0133714	-0.0244051
-0.011928	-0.00831573	-0.0128334	0.00450862
-0.0112944	-0.00697321	-0.00771324	0.00596759
-0.0119127	-0.00704126	-0.0108288	0.00505054
-0.0120182	-0.00973725	-0.00467332	-0.008594
-0.0124208	-0.00813675	0.00107119	0.00689736
-0.0121322	-0.00879525	0.00310465	-0.00392033
-0.0121297	-0.00987002	-0.00465474	0.00257531
-0.0120243	-0.00916662	-0.0006018	0.0102112
-0.010449	-0.013558	0.00302804	-0.0409458
-0.0124942	-0.00845628	0.00491541	0.000903937
-0.0122022	-0.00710088	-0.00172661	0.00520384
-0.0121943	-0.01655	-0.0110433	-0.0178803
-0.0123834	-0.00514316	-0.00120284	-0.00707027
-0.0117449	-0.00730052	-0.0143133	-0.00112934
-0.0118274	-0.00797203	-0.00752676	-0.0313744
-0.0121032	-0.00980201	-0.00852781	-0.00227159
-0.0120454	0.00192925	0.00480569	-0.00964836
-0.0120654	-0.0068396	-0.00507913	0.00698041
-0.0120877	-0.00789462	-0.00488353	-0.00205514
-0.0124036	-0.00627067	0.0142195	0.00254217
-0.0119557	-0.00676418	-0.00732939	-0.00437274
-0.0119446	-0.00789016	0.00476848	-0.00825096
-0.0110999	-0.00784707	0.00119107	-0.00384176
-0.012268	-0.00696873	-0.00259493	-0.0105766
-0.010364	-0.00477621	-0.0344976	-0.00595375
-0.0124532	-0.00843916	0.000274432	-0.00918212
-0.0120027	-0.00702135	-0.00772684	-0.00470012
-0.011442	-0.00777442	-0.017121	-0.0051411
-0.0124791	-0.00751077	0.00666322	-0.00125659
-0.0123523	-0.00941212	0.00480404	0.0093971
-0.0110985	-0.00865691	-0.00681055	-0.0137831
-0.0122847	-0.00516162	0.0130561	-0.0136344
-0.012102	-0.00538082	-0.00503081	-0.000356209
-0.0124845	-0.0102647	0.00435637	-0.00357507
-0.0116758	-0.00864829	-0.0116655	-0.0145636
-0.0121113	-0.0101548	-0.00282503	-0.00511402
-0.0121126	-0.00797642	-0.00186394	0.00568303
-0.0097515	-0.00774226	-0.0107291	-0.00958294
-0.0124273	-0.0098297	0.00146241	-0.00656189
-0.0119551	-0.00742262	-0.0071876	-0.00593137
-0.0122066	-0.0087287	-0.000991852	0.00620915
-0.0125388	-0.00796706	0.00755489	0.00866711
-0.0125437	-0.0106581	0.00494677	0.00933567
-0.0123146	-0.00776624	0.00467481	0.0183208
-0.0117449	-0.00733631	-0.0101995	-0.000295602
-0.0122927	-0.00773533	0.00127264	0.00256122
-0.0109849	-0.00544491	0.00286829	-0.00593249
-0.0121327	-0.0041242	0.0155086	-0.0144224
-0.0115701	-0.00642359	-0.0156172	0.00247284
-0.0121774	-0.00876067	-0.00290091	0.00151581
-0.0119216	-0.00459216	0.0161433	-0.0492191
-0.0123324	-0.0111751	-0.000479957	0.00205501
-0.0122015	-0.0127663	-0.00386993	-0.0115958
-0.0122234	-0.00973079	0.00674028	0.00197383
-0.0118853	-0.0061058	-0.00124636	-0.00141426
-0.0117848	-0.00565611	0.00174977	0.00562611
-0.0119617	-0.00698865	-0.00578145	0.00541655
-0.0124164	-0.00837866	-0.00131687	-0.0048429
-0.0124628	-0.00745154	0.000476209	-0.00258864
-0.0119887	-0.00759633	-0.00675885	-0.0040763
-0.0125221	-0.00615188	0.0132728	-0.000906782
-0.0123981	-0.00861769	0.00220951	0.00747239
-0.0117129	-0.0080562	-0.00957741	-0.00207118
-0.0120987	-0.00396935	-0.00170212	-0.0113526
-0.011982	-0.00350458	-0.00405403	-0.00494896
-0.0109351	-0.00713739	-0.00279159	0.00940525
-0.0116273	-0.00684229	-0.0126384	0.00472234
-0.0112202	-0.00933137	-0.00126347	-0.000589235
-0.0121237	-0.00825806	-0.00132082	0.00270245
-0.0121746	-0.00786062	-0.00718141	0.0108561
-0.0125241	-0.00909396	0.00521301	0.00892234
-0.0114738	-0.00601413	-0.0139959	0.00502596
-0.0122371	-0.00821124	0.000908798	-0.00365594
-0.0116984	-0.00802839	-0.00733017	-0.0211938
-0.0122706	-0.00915028	0.00136612	0.0149925
-0.012162	-0.00797678	-0.00141192	0.0111449
-0.0124947	-0.00938104	0.00310681	0.00240108
-0.0122943	-0.00770436	3.99681e-05	-0.00109896
-0.0124873	-0.00421832	0.0148562	-0.000517351
-0.012132	-0.00818468	-0.00174104	0.00478746
-0.0121405	-0.00523176	0.00349464	0.000530538
-0.0124225	-0.00897364	-0.000189469	0.00525461
-0.0121459	-0.0113947	0.00344133	-0.0111205
-0.012043	-0.00731696	-0.0074887	0.00250926
-0.0117938	-0.00791786	0.00598352	-0.0477266
-0.0117249	-0.00249966	0.00431636	-0.014377
-0.00975539	-0.00562153	0.00974055	-0.011459
-0.012379	-0.0141373	-0.00376146	-0.0186743
-0.0123754	-0.00576629	0.0114467	-0.00313967
-0.009828	-0.00531324	-0.00177004	-0.00214848
-0.0122306	-0.0042672	0.0112451	-0.0162136
-0.0112911	-0.00997625	-0.000169408	0.0107168
-0.012373	-0.0076646	0.0052422	0.0153961
-0.00845035	-0.0067546	-0.00845993	-0.00412013
-0.0118856	-0.00746582	-0.00142259	0.0100638
-0.0123428	-0.00610658	0.0080924	0.0120516
-0.0114365	-0.00768247	-0.0117434	0.00959189
-0.0104321	0.00391936	0.0111746	-0.00438684
-0.0117048	-0.00852757	-0.0119458	0.00321304
-0.0125123	-0.00840116	0.00626352	0.0109419
-0.0122566	-0.00676448	0.00230195	0.00143022
-0.0118088	-0.00801193	-0.00755564	-0.0135687
-0.0111034	-0.00852589	-0.0167229	-0.0103756
-0.0115978	-0.00796093	-0.0138496	-0.00445903
-0.0120578	-0.010791	0.00521934	-0.00269445
-0.0117028	-0.00789371	-0.000422586	-0.00423511
-0.0119835	-0.00815084	-0.00776765	0.00408262
-0.0119658	-0.0113519	-0.00189853	-0.00881619
-0.0124532	-0.00773131	0.00121796	0.00894616
-0.0124693	-0.00975926	-0.000280918	0.00776267
-0.0124083	-0.0077805	0.00167726	0.0142464
-0.0109933	-0.01583	0.000386641	-0.00505819
-0.0119081	-0.00771614	-0.00225917	0.017967
-0.0122681	-0.00678147	0.00183337	0.0129461
-0.0120342	-0.00799689	-0.00657287	0.0121667
-0.0126175	-0.00780024	0.0135668	0.0170172
-0.0115834	-0.00714188	-0.0117988	0.00259149
-0.0111039	-0.012191	-0.00737442	-0.00995656
-0.0124109	-0.00912476	0.00549188	0.0125262
-0.0121847	-0.00981257	-0.00313438	-0.00563337
-0.0121834	-0.01064	-0.00682545	0.00271422
-0.0118636	-0.0069655	-0.00881157	0.00883739
-0.0119526	-0.0097137	-0.00405849	0.0126522
-0.0124637	-0.0083901	0.00334748	0.00517579
-0.012169	-0.0084985	0.00512419	0.00946393
-0.0125806	-0.0058611	0.0193762	0.00951743
-0.0123553	-0.010856	0.00177366	0.0053601
-0.0122009	-0.00864858	-0.00350727	0.0101136
-0.0117809	-0.010382	-0.00572151	-0.0016641
-0.0121623	-0.00783123	-0.00232637	0.00383506
-0.0125333	-0.00862815	0.0051583	0.0111964
-0.0115576	-0.0052063	0.00347589	-0.00299115
-0.0118579	-0.00490812	-0.00984685	0.00090417
-0.0121915	-0.00697215	-0.00280042	-0.00543038
-0.0124951	-0.00691817	0.0040179	0.000245722
-0.00853714	-0.00384072	-0.0051469	-0.00172403
-0.00866955	-0.00770381	-0.00141307	0.00164733
-0.0112191	-0.00898547	0.00180094	0.00224988
-0.0118638	-0.00811746	-0.00850215	0.00700961
-0.0121111	-0.00841776	-0.00438241	0.00365532
-0.0120714	-0.00674047	-0.000213286	0.00455544
-0.0119573	-0.00841354	-0.00471532	0.00642521
-0.011974	-0.0238983	-0.0281208	-0.0207616
-0.012446	-0.0084207	0.000989043	-0.00290031
-0.0118036	-0.00719	0.00307926	-0.00902064
-0.0114088	-0.00530562	0.00415654	0.00113803
-0.0121666	-0.00784101	-0.0019071	0.00324749
-0.0122761	-0.00749762	-0.000303517	0.0065009
-0.0123997	0.016688	0.00195906	-0.00364468
-0.011759	0.0130935	-0.0016165	-0.0221825
-0.0113191	0.0148764	-0.01397	-0.0149866
-0.0119572	0.0196284	0.0103453	-0.0147368
-0.0108248	0.0109846	-0.00296074	-0.0021583
-0.0113823	0.0163414	-0.00829411	-0.0164178
-0.0113058	0.0139515	0.00230229	0.00761966
-0.012044	0.0201793	0.00600518	-0.0174613
-0.0123422	0.0164657	0.00453952	0.00314762
-0.0126116	0.0208459	0.0163544	-0.00414538
-0.0120291	0.0138457	-0.00713107	0.00796459
-0.0116195	0.0174902	-0.00700556	0.00137869
-0.0119353	0.015895	-0.0155538	-0.00843809
-0.0123431	0.0208007	0.00270826	-0.00858474
-0.0120364	0.0198808	-0.00172368	0.00300019
-0.0117892	0.0150076	-0.00104612	-0.0058528
-0.0122404	0.0168171	0.00214305	-0.0143959
-0.0122186	0.0210968	-0.0346237	0.0207299
-0.0123489	0.018507	-0.00304655	-0.0143535
-0.0123448	0.0202173	0.0107127	-0.0145707
-0.0121658	0.00891614	-0.00415883	-0.0288115
-0.0118965	0.0163259	-0.00458624	-0.00635907
-0.0123767	0.0139837	0.0015937	-0.0184856
-0.0124635	0.0181677	-0.00107911	0.01813
-0.0124441	0.014885	0.00534431	0.00416875
-0.0126001	0.0200506	0.0162693	0.0103315
-0.0124822	0.0176241	0.00930581	-0.00173486
-0.0115147	0.00839759	-0.0033532	-0.023783
-0.0121548	0.0175616	0.00430387	-0.00608723
-0.0121298	0.0162985	-0.00119869	0.00702637
-0.0121372	0.0157947	0.00537169	0.00695584
-0.0122139	0.021632	0.00648095	-0.000436339
-0.0118785	0.0165812	-0.00423869	0.0107257
-0.0123081	0.0213433	0.0018624	-0.00130736
-0.0120457	0.019729	0.00382653	-0.0143448
-0.0126119	0.0167579	0.0126939	0.00975046
-0.0123029	0.0242559	-0.0102916	0.00608553
-0.0118827	0.0187084	-0.00557595	0.00189864
-0.0118182	0.0150224	-0.00475026	0.00214816
-0.0119842	0.0159665	0.00027761	0.00560379
-0.0117201	0.0147503	-0.0028121	-0.0184459
-0.0120228	0.0205971	0.00172848	-0.0112428
-0.0123204	0.0143518	0.0114734	0.00132894
-0.012213	0.0175275	0.00693596	0.0016874
-0.0122875	0.0201538	0.00475746	-0.0182767
-0.0125041	0.0192589	0.000579784	-0.00281433
-0.0120869	0.0168465	0.00132028	-0.0179096
-0.0124666	0.01748	0.0104091	-0.00478347
-0.0118969	0.0175871	-0.00168429	-0.000884794
-0.0120327	0.017709	-0.00950786	-0.00760856
-0.00858844	0.0102804	0.00592939	-0.0141505
-0.0125055	0.0177057	0.00368962	-0.0023575
-0.0118547	0.0157222	-0.00299907	-0.00243252
-0.0121058	0.0184003	0.000914883	-0.00962981
-0.0117938	0.0208344	-0.0104031	-0.0140336
-0.0111293	0.0155913	0.00456441	-0.0187455
-0.0125758	0.0182818	-0.00823006	-0.00230639
-0.0119719	0.0172298	-0.00432226	-0.0107665
-0.011504	0.0140535	-0.00225458	-0.00921474
-0.0120168	0.0217256	-0.00137069	-0.0110041
-0.0121974	0.0145753	0.00319841	-0.0259318
-0.00965009	0.0044352	-0.00408109	-0.0220523
-0.0123495	0.014097	7.68962e-05	-0.0148809
-0.0111656	0.0174099	-0.00297717	-0.0186981
-0.0125659	0.0239483	0.0110661	-0.0127765
-0.0123911	0.0167968	0.000656224	-0.00479844
-0.0117261	0.0121616	-0.011577	-0.012072
-0.0122324	0.0210461	-0.0138477	-0.0164348
-0.0116514	0.0134898	-0.0069405	-0.028842
-0.0110887	0.0187323	0.00106496	-0.0315859
-0.0119346	0.0183807	0.0109464	-0.0241673
-0.0116562	0.0240305	-0.0229202	0.00249887
-0.0117337	0.0197837	-0.01205	4.96825e-05
-0.0124111	0.015588	0.0042551	-0.00839226
-0.011703	0.0138785	0.00994454	-0.0208483
-0.0118727	0.0197562	-0.00505128	-0.0179067
-0.0126171	0.0191139	-0.0145094	0.0101889
-0.0126448	0.0207301	0.00876618	0.00238578
-0.0124193	0.0124534	0.00353236	-0.0176108
-0.0121432	0.0171538	-0.00583304	-0.00389368
-0.0119082	0.0148014	-0.0019359	-0.00319335
-0.0122578	0.0166037	0.0140863	-0.0148621
-0.0117461	0.00773292	-0.0220153	-0.0195419
-0.0125443	0.0137974	0.006093	-0.0148403
-0.0123763	0.0196274	0.0122663	-0.00406444
-0.0123264	0.015361	0.00549014	-0.0135691
-0.0120308	0.0152773	0.00369887	-0.0176417
-0.0114216	0.0178957	-0.00709112	-0.0141884
-0.0117203	0.0138776	-0.0091145	0.00673513
-0.0120698	0.0159627	-0.0123038	-0.00145097
-0.0120224	0.0125384	0.00303519	-0.00557506
-0.0119766	0.010898	0.00251392	-0.00852406
-0.0102992	0.0208274	-0.0314308	0.0105794
-0.0122918	0.019739	0.00529973	0.000512451
-0.0116192	0.00920232	0.00230091	-0.0106663
-0.0121782	0.0137973	0.00463156	-0.0145628
-0.0124734	0.0156423	0.00676027	0.00136421
-0.0110434	0.0274367	0.0128552	-0.00319988
-0.0122438	0.0156884	0.00992323	-0.00063277
-0.0123207	0.020448	0.00589899	-0.00394111
-0.0119903	0.0134883	0.00682249	-0.00770454
-0.0125076	0.0183987	0.00758967	-0.00731931
-0.0117652	0.0156096	0.00548686	-0.0105302
-0.0121952	0.0118426	0.00498223	0.00351373
-0.0126519	0.0148098	0.0139424	0.00954756
-0.0120606	0.0196428	0.00634041	0.00905368
-0.012017	0.0160622	0.00875923	0.00962503
-0.0124375	0.01808	0.00470467	-0.000855093
-0.0124884	0.0137233	0.0152241	-0.000298887
-0.0125575	0.0139637	0.00714858	-0.00037242
-0.0124539	0.0113697	0.011911	-0.00809095
-0.0124678	0.0157866	0.0139828	-0.00122819
-0.0125078	0.0159051	-0.000506595	0.000365983
-0.0112826	0.0141111	0.00589469	-0.00159038
-0.0113579	0.0206649	-0.00104538	-0.00663652
-0.0122971	0.0195496	0.0105726	0.00837327
-0.0116444	0.0134285	-0.00793923	-0.000342619
-0.0122882	0.0162886	0.00218997	-0.00135823
-0.0108703	0.013435	0.000583587	-0.010228
-0.0123271	0.0264693	0.0132244	0.00119505
-0.0118497	0.0160981	0.000295839	-0.00707829
-0.0122404	0.0188617	0.00101287	0.0181095
-0.0115592	0.0175015	0.00980341	-0.000580134
-0.0123189	0.015728	0.0141271	-0.00563953
-0.0116613	0.0175522	-0.00803331	0.0118984
-0.012102	0.0151009	0.00268941	0.00738451
-0.0123921	0.0181313	0.00758522	0.0122264
-0.0124723	0.016417	0.0120676	-0.00342556
-0.0121838	0.0145681	0.00595318	-0.00381097
-0.0104991	0.0129536	-0.00224541	-0.0132889
-0.0123338	0.0162623	0.00391165	0.015747
-0.0115669	0.0189739	-0.00909173	-0.00252233
-0.0120365	0.0143677	0.0182414	-0.0273077
-0.0121117	0.020052	0.00939276	0.0101617
-0.0119599	0.0154965	0.00329428	-0.00167771
-0.0123161	0.0139715	0.0136386	-0.0126648
-0.0120764	0.0168356	0.00399652	0.0084124
-0.0114542	0.0181834	0.000404458	-0.00647727
-0.0123081	0.0169933	-0.00145061	-0.00174377
-0.0119724	0.0201118	0.023084	-0.0167046
-0.0120879	0.0168144	-0.00577105	0.0129524
-0.0122624	0.0187836	0.000473211	0.00683284
-0.0118625	0.0131747	0.0113269	-0.00633801
-0.0120231	0.0151889	-0.0120251	0.00610106
-0.0116898	0.0152391	-0.00656709	-0.00298867
-0.0117164	0.0215129	-0.0120541	0.00448137
-0.012268	0.0190732	0.00967617	-0.0124108
-0.0125974	0.018725	0.0113221	-0.00387707
-0.0120454	0.016236	0.00856542	-0.00869637
-0.012333	0.0168402	-0.000227522	-0.00585949
-0.0123726	0.0170416	0.00501236	4.80084e-05
-0.0123139	0.0127771	0.00160096	0.00221303
-0.0121326	0.0142502	-0.004309	0.00419057
-0.00993259	0.0107953	0.00700398	0.00243647
-0.012439	0.0212625	0.00637734	0.0139738
-0.01258	0.011223	0.0130329	0.0126421
-0.0107908	0.00560266	-0.0019499	-0.0181499
-0.0120918	0.00949978	-0.00016287	-0.0265044
-0.0123273	0.0163475	0.00130191	0.00689085
-0.0118362	0.0100382	-0.0107766	-0.00769205
-0.0115142	0.0125838	-0.00674523	-0.00805772
-0.0124026	0.0145766	0.0137482	0.00756325
-0.0119059	0.00839556	0.00402354	-0.0234635
-0.011842	0.0153822	0.00298838	-0.00699092
-0.0120159	0.0206899	0.00149483	0.0127329
-0.0123798	0.0233318	0.00279452	0.00170113
-0.0119411	0.0168311	-0.0101548	0.00828484
-0.0122219	0.0182863	0.00428523	0.000582944
-0.0116262	0.0185685	0.00782312	-0.0154326
-0.012351	0.0182302	0.00504204	0.00210406
-0.0114039	0.0151404	0.00147446	-0.00418069
-0.0126127	0.0178174	0.0183232	-0.00250925
-0.0115427	0.0100157	-0.0127448	-0.0231861
-0.0123624	0.0149583	0.00875708	-0.0178231
-0.0122486	0.0207626	-0.0026291	0.0137782
-0.0124385	0.0147982	0.00703414	0.00392242
-0.0116807	0.0130183	-0.000818234	-0.00115548
-0.0121011	0.0174973	-0.0051759	-0.0115868
-0.01168	0.0162973	-0.020481	0.00477225
-0.0113297	0.0179154	-0.00124314	0.0102518
-0.0122283	0.0162691	0.0150745	-0.00821341
-0.0116028	0.00755583	0.00152568	-0.0200721
-0.0119517	0.0144779	0.00319843	-0.000442017
-0.0120055	0.0188887	-0.000670235	0.00284247
-0.0120072	0.0129442	0.00948114	-0.0265915
-0.012204	0.0140447	-0.00182058	0.00630723
-0.0115805	0.0182117	-0.0104111	-0.0111223
-0.0118265	0.0200435	0.00660985	-0.00252417
-0.0121429	0.0190274	0.00140796	0.00700112
-0.0112927	0.0170219	0.0109284	-0.00555037
-0.0118652	0.00975127	-0.0162836	-0.0229024
-0.0122249	0.0200007	-0.00781778	0.006129
-0.0121885	0.0134073	0.0105701	-0.00409443
-0.01107	0.016991	-0.0333608	0.00340468
-0.0117049	0.0164236	-0.0156103	-0.00846404
-0.0114944	0.0179181	-0.0183932	0.00790094
-0.0120979	0.0204823	-0.00330404	0.0132579
-0.0107831	0.018548	0.0023765	-0.011894
-0.0109518	0.0131223	0.0063588	-0.0205835
-0.0121959	0.0196619	0.00406998	-0.00220822
-0.012417	0.0237411	0.00863262	-0.00649106
-0.0121001	0.0234641	-0.0139612	0.0183099
-0.0124364	0.0209093	0.0166955	-0.00405205
-0.012555	0.0184932	0.0192208	-0.005092
-0.0108262	0.0112258	0.00210039	-0.0185618
-0.0125686	0.0168734	0.0138568	-0.000394677
-0.0119132	0.0138439	0.00224799	-0.0238851
-0.0111232	0.0148143	0.00954599	-0.0155932
-0.0114923	0.0161463	0.00100142	-0.00580883
-0.012344	0.0139322	0.0125625	-0.00676463
-0.0122921	0.0205348	0.00900779	-0.0139418
-0.0117021	0.0175877	-0.00989069	-0.00101854
-0.0119913	0.017499	-0.0129628	0.0085116
-0.0114591	0.0208517	-0.00641714	-0.0183607
-0.010892	0.0191001	0.00312735	-0.0202662
-0.0125575	0.0210452	-0.00446718	0.00463658
-0.0117956	0.0180142	-0.00488644	-0.00413129
-0.0117875	0.014601	0.0197008	-0.0342228
-0.0121602	0.0109219	0.00263884	-0.00247894
-0.0109594	0.0110218	0.000378483	-0.0131159
-0.0109188	0.0167036	0.00903983	-0.0164931
-0.0122184	0.0161782	0.000136293	-0.00267758
-0.0115327	0.0177969	-0.0191898	0.015973
-0.0118876	0.0208712	-0.00711887	-0.0116772
-0.0122039	0.0176127	-0.000933904	0.00663184
-0.0114432	0.00598958	-0.0163448	-0.0242876
-0.0108551	0.0173886	-0.0220578	0.00767153
-0.0123281	0.0180757	0.0158009	-0.0127995
-0.0120524	0.0202499	0.00121857	0.00743014
-0.011738	0.0149615	-0.00359211	0.00390284
-0.012419	0.0156712	0.00817486	-0.00372604
-0.0103287	0.0152981	0.00789792	-0.0157687
-0.0123523	0.0189399	0.0135346	-0.0208816
-0.0124399	0.0168976	0.00123241	-0.000541971
-0.012442	0.0173287	-0.000173739	-0.00896201
-0.012199	0.0186802	-0.00278391	0.00337741
-0.0126167	0.0194342	-0.00238405	0.0132557
-0.0119142	0.00977074	-0.00335593	-0.0268913
-0.0117598	0.0142852	-0.00683842	-0.0206063
-0.0119248	0.0220372	-0.0101407	-0.00474954
-0.0120947	0.0218682	0.00951529	-0.0180679
-0.0113391	0.0160808	0.0139783	-0.0226088
-0.011929	0.011096	-0.00233727	-0.0117405
-0.0113685	0.0163418	0.0168229	-0.0368154
-0.00778675	0.0121892	0.00828489	-0.0110102
-0.0116174	0.0174535	-0.00931705	-0.0215734
-0.0121446	0.0159096	-0.00878176	-0.00389048
-0.0110944	0.0132584	-0.0182467	-0.00588861
-0.0122226	0.0180593	0.0033138	-0.00944977
-0.0120762	0.0187731	-0.0050201	-0.000425253
-0.0122897	0.0186385	0.00296811	-0.0189687
-0.0102796	0.0118511	-0.00820438	-0.0177685
-0.0122607	0.0149482	0.0115004	-0.0488024
-0.0118699	0.0139403	-0.00685488	-0.0127833
-0.0107014	0.0143271	0.0169408	-0.0277014
-0.0113985	0.0171552	0.00143734	-0.0183305
-0.0122115	0.0194356	-0.00987234	-0.00574248
-0.0121692	0.0153252	0.00523758	-0.0172046
-0.0111783	0.0140604	-0.00625016	-0.0215405
-0.0120538	0.0196443	0.00191733	-0.0174528
-0.0124199	0.0171601	0.00189835	-0.000607785
-0.0122743	0.0153092	-0.004402	-0.00453182
-0.0111753	0.0115494	-0.00745333	-0.0153097
-0.012005	0.0140503	0.00474908	-0.0163794
-0.0119001	0.0128611	0.00988851	-0.0115193
-0.012127	0.0173951	0.00210581	-0.0103865
-0.0124633	0.0124494	0.00747413	0.00188038
-0.010749	0.0222172	0.00398165	-0.0227507
-0.0124589	0.016851	0.00594611	-0.011115
-0.0117817	0.0177879	-0.00795598	-0.00124305
-0.0123581	0.0217014	-0.00469559	0.00707965
-0.0119814	0.0163462	-0.00715049	-0.00835707
-0.00893617	0.0134451	0.00889057	-0.00494896
-0.0125561	0.0170896	0.0109898	-0.00672355
-0.0108762	0.0108956	0.00770278	-0.00276444
-0.011898	0.0131532	9.64979e-05	-0.00688773
-0.0122068	0.01346	0.00525952	-0.0174729
-0.012546	0.0149369	0.0101333	-0.00753165
-0.0123265	0.0210442	0.00186977	0.00883801
-0.0126309	0.0218421	-0.00635433	0.00521253
-0.0125152	0.01542	0.00380471	-0.000252403
-0.0119605	0.0203736	-0.0138947	-0.00159032
-0.0112641	0.0157363	0.0363321	-0.0557256
-0.00994788	0.0155741	0.0147387	-0.016356
-0.0125172	0.0187503	0.00942721	-0.000704267
-0.0120652	0.0181979	0.00296156	-0.0032224
-0.0122672	0.0198438	0.00653958	-0.00149405
-0.0122505	0.0147519	0.0042242	-0.00523331
-0.0116157	0.0215287	-0.00859978	-0.0110563
-0.0111335	0.0111383	0.00734163	-0.0161876
-0.0118377	0.0130999	0.00397516	-0.0140946
-0.0125213	0.017072	0.0168751	-0.0194682
-0.011649	0.0188119	-0.0151311	-0.00477299
-0.0117334	0.0170564	-0.00484807	-0.0153196
-0.0122416	0.0143101	0.0145549	-0.0124055
-0.012105	0.0132171	0.00458153	0.00179601
-0.0119318	0.0200275	-0.0182353	0.000848658
-0.0117253	0.0148749	-0.0017563	-0.0267181
-0.0122425	0.0174821	0.00995586	-0.0125713
-0.00926741	0.0109734	-0.00281439	-0.00543959
-0.0109325	0.0162713	-0.00363236	-0.00981473
-0.0122447	0.0163315	-0.000909149	-0.00457945
-0.012503	0.0210198	-0.00848683	0.00792285
-0.0120251	0.0175573	-0.00371469	-0.00333316
-0.0117766	0.0144277	-0.0163049	0.0016831
-0.0116643	0.015793	-0.00682185	-7.59157e-05
-0.0110929	0.0135912	0.0141788	-0.0185756
-0.0121865	0.017928	-0.0053695	0.0172825
-0.0120465	0.0179115	-0.00100536	0.0027406
-0.0121071	0.015279	0.00831076	-0.00429585
-0.0120775	0.0191502	-0.00272312	-0.00115209
-0.0123309	0.017041	0.00782381	0.00179144
-0.0123739	0.0157387	0.0110912	-0.00987581
-0.0117686	0.0208859	-0.0117218	-0.00939902
-0.0109042	0.0132293	-0.0249233	0.000308401
-0.0119022	0.0220216	-0.00515422	-0.0173083
-0.0108753	0.0162719	0.00998576	-0.033559
-0.011991	0.016984	-0.00219823	-0.00608775
-0.0119987	0.0176597	-0.00258438	-0.000237892
-0.0126423	0.0205243	-0.000145759	0.00526697
-0.0122059	0.0194025	0.00401278	-0.00451821
-0.0121787	0.017946	0.00592981	-0.00345492
-0.0119487	0.0202401	-0.000990636	-0.00575446
-0.011619	0.017313	0.00124944	-0.00374284
-0.0117652	0.0147533	-0.00938688	-0.0244026
-0.0123688	0.012999	0.00724208	-0.00463912
-0.0124121	0.0212302	0.00163276	-0.00342656
-0.0124317	0.0172439	0.00837161	-0.0119424
-0.0117138	0.0187328	-0.00704642	-0.00621445
-0.0114606	0.015053	-0.0192524	-0.00729749
-0.0125345	0.0222726	0.00488472	0.00531321
-0.0124058	0.0178904	0.00321601	-0.00399289
-0.0121977	0.0183852	-0.00139131	-0.00270931
-0.0123587	0.0152725	-0.000840588	-0.00551825
-0.0120862	0.0131483	0.00294852	0.00242164
-0.00902821	0.0129472	-0.00189349	0.007757
-0.0114879	0.0152753	-0.0181389	0.000379801
-0.0105449	0.017392	-0.0171178	0.00434932
-0.0119061	0.0148245	-0.00398604	-0.0131041
-0.0122821	0.0179175	0.00134867	0.00424887
-0.0124192	0.0162215	0.00133872	0.0126646
-0.0123305	0.0200458	0.002308	0.00402702
-0.0122821	0.0175633	-0.000501189	0.00267705
-0.0115289	0.0190615	0.00915024	7.32293e-05
-0.0102419	0.0142643	0.00334057	-0.0154386
-0.0107744	0.0139738	0.00440296	0.00596378
-0.0116775	0.0179614	-0.0197035	0.0017305
-0.0118182	0.018097	-0.000437933	-0.0019822
-0.0124702	0.0150928	0.000982184	-0.00390701
-0.0114756	0.0166407	-0.00571842	-0.0137829
-0.0121091	0.0218721	0.00235516	-0.00858375
-0.011943	0.0151713	-0.00607625	0.00534191
-0.0123363	0.0112224	0.0100721	-0.0143045
-0.0115408	0.014816	-0.0144218	0.00867164
-0.0119264	0.0144669	0.00271361	-0.00877428
-0.0099427	0.0131378	-0.00898057	-0.0109846
-0.0107269	0.0179484	-0.00658778	-0.0128046
-0.0117416	0.0170691	0.00952021	-0.00739931
-0.0114242	0.0152318	-0.00959728	-0.0141552
-0.0121541	0.0158889	-0.00735066	0.00505521
-0.0119077	0.0215774	-0.00833601	-0.0111763
-0.0116383	0.01939	-0.0139324	-0.00673574
-0.0124948	0.017874	0.00888236	-0.0038738
-0.0121488	0.0144305	0.000201121	-0.00126475
-0.0118892	0.01111	-0.00153252	-0.00840922
-0.0123088	0.0145564	-0.0104956	-0.00169583
-0.0119452	0.0177045	0.00250754	-0.0210723
-0.0117351	0.0221723	-0.0372038	0.0264278
-0.0121002	0.00934245	0.000601385	0.00619755
-0.0123149	0.0202717	0.00280076	0.0031709
-0.0118642	0.0123867	-0.00163125	0.00171426
-0.0119075	0.0132127	0.00785206	-0.0158073
-0.0122113	0.0202999	0.0122018	-0.0187926
-0.0126201	0.0232506	-0.00253527	0.00258127
-0.012542	0.0280122	0.0165552	-0.0105522
-0.0118205	0.0207247	0.000900358	-0.0140339
-0.0121152	0.0145709	0.000567654	-0.00228712
-0.0115968	0.016995	-0.00491433	-0.00550988
-0.0114392	0.0136111	0.00168703	-0.00853564
-0.0120506	0.0206559	-0.0123177	0.00847965
-0.0126198	0.0167585	0.0143503	0.00207354
-0.0122911	0.0196068	7.11933e-05	0.0049364
-0.0126393	0.0226703	0.00279356	0.00834166
-0.0124622	0.0191584	0.00362318	-0.00158421
-0.0112841	0.0203126	0.0125378	-0.00407019
-0.00978492	0.0132122	0.0109566	-0.0154683
-0.0121619	0.0165406	0.00756861	-0.0169218
-0.00994553	0.0173684	0.0154598	-0.013178
-0.011284	0.0128931	0.00313534	-0.0227049
-0.0118093	0.0166073	-0.00358423	-0.00709694
-0.0117891	0.0145101	0.00123678	-0.0138678
-0.011651	0.020193	-0.00485665	-0.0167089
-0.0120873	0.0189209	0.00197988	-0.0127863
-0.0113737	0.0179531	0.0120232	-0.0198253
-0.0124444	0.0159868	0.0120268	0.00680634
-0.0113122	0.0118432	-0.00127948	0.00011815
-0.0120305	0.0155671	0.00774888	0.00902977
-0.0122013	0.0186361	0.0057476	-0.000806746
-0.0122211	0.0202443	-0.0115016	0.00920694
-0.0120995	0.0172837	0.00905295	0.00504831
-0.0119862	0.0193824	0.00328852	-0.00286915
-0.0126016	0.0198113	0.0147399	0.00450613
-0.0111235	0.0119045	0.0170108	-0.0144351
-0.0117917	0.024979	-0.00552888	0.0084072
-0.012425	0.0194597	-0.00733299	0.00789634
-0.0126274	0.0161116	0.00682594	-0.00844377
-0.0118282	0.00921387	-0.0175236	-1.61406e-05
-0.0121549	0.0166727	-0.000303453	-0.00524763
-0.0116388	0.0219563	-0.00946444	0.000181374
-0.0117023	0.0185956	-0.00362299	-0.0134708
-0.0117787	0.0173773	-0.00637855	-0.00107649
-0.00877307	0.00930176	0.00517443	-0.0222829
-0.0103559	0.0257633	0.0780823	-0.0465288
-0.00992396	0.00724718	0.00152722	-0.0372228
-0.0122614	0.0172308	0.00615159	-0.00294021
-0.0113184	0.0161632	-0.000682204	0.00364803
-0.0124353	0.0147652	0.00935965	-0.00300788
-0.0113409	0.0128327	0.00593633	-0.00674861
-0.0118383	0.0186116	-0.00138701	0.00570903
-0.0119244	0.0218873	0.0258919	-0.0431508
-0.0122592	0.0132717	0.00831126	0.00418442
-0.0111869	0.0176728	0.023371	-0.00385814
-0.0115898	0.0143723	0.00701243	-0.00550031
-0.0118992	0.0124493	0.00271134	-0.0139172
-0.0112121	0.0217949	-0.015562	-0.00859179
-0.0123343	0.0144229	0.00921057	-0.00448351
-0.0121775	0.0170553	0.00752506	0.00936514
-0.0103073	0.00842269	-0.0018967	0.00953166
-0.0119435	0.0198024	-0.00266123	0.00897139
-0.0123434	0.0150629	0.00746022	0.00702875
-0.0119094	0.0148378	0.000914396	-0.00253485
-0.0108902	0.0112042	0.000317144	0.00648531
-0.0115456	0.0138151	0.0179581	-0.0212797
-0.0118557	0.0156218	0.00202369	-0.0107886
-0.0119489	0.0181788	-0.00667439	0.00760742
-0.0118715	0.0153567	-0.0039454	0.00267422
-0.0110385	0.00945779	-0.00145679	-0.0276762
-0.0125524	0.018895	0.00714234	0.00750905
-0.0119066	0.0191946	-0.00307555	0.00423824
-0.010852	0.0178981	-0.0155242	0.00608655
-0.0112567	0.0133202	0.00940581	-0.0213992
-0.0115591	0.0134916	-0.0093711	-0.00599934
-0.0120081	0.017231	-0.00396341	0.00451024
-0.010469	0.0153709	0.00136664	-0.00587072
-0.0122691	0.0156087	0.00135154	-0.000240385
-0.012235	-0.0118211	-0.00242823	0.000534749
-0.0113295	-0.0077719	-0.00297362	0.00331349
-0.0119425	-0.00890534	-0.00726359	0.00791437
-0.0117976	-0.00831233	-0.00933201	0.00307398
-0.0121923	-0.0020104	0.0107808	-0.0181345
-0.0125105	-0.00975376	0.0111818	-0.00399473
-0.0114255	-0.00731816	-0.00119381	-0.00428968
-0.0119859	-0.00659924	-0.00698911	0.00920898
-0.0110991	-0.0104166	-0.0209869	-0.0160257
-0.0120129	-0.00722969	-0.00726957	0.00833424
-0.0117401	-0.00846446	-0.0109174	-0.0037295
-0.0117776	-0.00573149	-0.00880013	-0.0142521
-0.0115506	-0.00604313	-0.012861	0.0025715
-0.0116117	-0.0076114	-0.0111295	0.00114806
-0.0118466	-0.00215669	0.00646194	-0.0293189
-0.00818057	-0.00309661	-0.003536	-0.000531304
-0.0121805	0.0040124	0.0141936	-0.00890545
-0.0113364	-0.00646239	-0.0128971	0.00119286
-0.0125133	-0.0104896	0.00183477	-0.0139208
-0.0123148	-0.00973702	-0.0012168	-0.0175985
-0.0121096	-0.00742086	0.00483507	-0.00560533
-0.0121682	-0.00755274	-0.00442455	-0.00314985
-0.0115673	-0.00894777	-0.0140086	-0.00943797
-0.0119501	-0.00797833	-0.00608072	0.0019621
-0.0117421	-0.0102999	-0.0197478	-0.023042
-0.0114347	-0.0144377	-0.0211892	-0.0174457
-0.0120723	-0.00821974	-0.00435034	0.00521724
-0.0123069	-0.0103568	0.005293	-0.0076196
-0.0114191	-0.0105794	-0.0143489	-0.0179897
-0.0117644	-0.0058719	-0.000140137	-0.0132206
-0.0110781	-0.00733268	-0.0178433	-0.00608675
-0.0118063	-0.00879189	-0.0133392	-0.0181781
-0.0124739	-0.010256	0.00737175	0.00273096
-0.0112636	0.00143171	0.0157671	-0.0266611
-0.0121004	-0.00447069	0.00200681	-0.00845213
-0.0121146	-0.00646263	-0.00517232	0.0016447
-0.0122976	-0.00929885	0.00349689	-0.0221761
-0.0121157	-0.00729086	-0.00539424	0.00233608
-0.0114886	-0.00401006	0.00120443	-0.00122682
-0.0103375	-0.00660104	-0.0361496	-0.000957812
-0.0120537	-0.00759623	-0.00608439	0.0058343
-0.0120887	-0.00709255	0.0026779	-0.000943424
-0.0107451	-0.00384176	-0.0126509	-0.000375667
-0.0112739	-0.00936785	-0.020058	0.00822588
-0.00999224	-0.00775595	-0.000575623	0.00163898
-0.012458	-0.0100444	0.00249932	0.00394978
-0.0116082	-0.00711065	-0.00292429	0.00515196
-0.0123964	-0.00593369	0.00811492	0.00368103
-0.0123001	-0.00698902	-0.000911596	0.00827178
-0.0118257	-0.00661548	0.0129327	0.00682917
-0.0124641	-0.00626365	0.00466606	0.0119563
-0.011689	-0.00332923	0.00115631	0.0115926
-0.011177	-0.00937065	-0.0158217	-0.00706063
-0.011689	-0.00786616	-0.0107811	0.00536577
-0.0123889	-0.00623073	0.00749675	-0.00272788
-0.0125126	-0.00867773	0.00703972	0.00956256
-0.0104342	-0.00280121	-0.00485756	-0.012015
-0.0123935	-0.00324337	0.00313492	0.0141217
-0.0123184	-0.00693704	0.00134348	0.00930893
-0.0125259	-0.00759889	0.00723565	0.00583651
-0.0120465	-0.00745351	-0.004228	0.0110795
-0.012506	-0.00842161	0.000937225	0.00714135
-0.0113885	-0.00695602	-0.0161345	0.00446986
-0.0124502	-0.0117196	-9.05843e-05	-0.0151293
-0.0109721	-0.00734018	-0.00973583	-0.00386054
-0.0112351	-0.0069888	-0.0201149	0.00914753
-0.012363	-0.0080245	0.00756627	0.0162908
-0.012055	-0.00631467	-0.00427018	0.00702428
-0.0117637	-0.00647853	-0.00555402	-0.00299486
-0.0108765	-0.0112734	0.000569123	-0.00525365
-0.0118002	-0.00698699	-0.00957438	0.00365133
-0.0102955	-0.00386935	0.0033542	-0.000931145
-0.0117777	-0.00741129	-0.00632662	-0.00785048
-0.0120729	-0.00752339	-0.00378221	0.0133158
-0.012512	-0.00933211	0.00451602	0.00714277
-0.0124615	-0.00639425	0.00482425	-0.00186709
-0.0122116	-0.00816785	-0.00178239	0.000428741
-0.0124339	-0.00740646	0.00031429	0.00737779
-0.0115875	-0.00683168	-0.0175584	0.00815883
-0.0122	-0.00844359	-0.000562829	0.00830957
-0.0116099	-0.00327687	0.00889496	-0.0038246
-0.0117471	-0.0082593	0.00488757	-0.0261669
-0.0114963	-0.00753826	-0.0165283	-0.00544145
-0.0118889	-0.0077532	-0.0050951	0.00419224
-0.0114238	-0.00840856	-0.0142007	0.00536791
-0.0123114	-0.00956661	0.00398846	-0.00343799
-0.0124637	-0.00788965	0.00574321	-0.0133615
-0.0118447	-0.0108668	-0.00257014	0.00670415
-0.0110124	-0.00679396	-0.0212382	0.00319275
-0.00961919	-0.0089885	-0.00267774	-0.0255
-0.0123686	0.000492108	0.0215611	-0.0195218
-0.0120056	-0.00351864	0.0186117	-0.00358383
-0.0115444	-0.00946158	0.00273681	0.00783967
-0.0114131	-0.0069186	-0.015746	0.00744372
-0.0117619	-0.00713741	-0.00903187	0.0081147
-0.0109171	-0.00756867	0.000510762	-0.0336086
-0.0112043	-0.00256072	0.00261593	-0.0116814
-0.0124967	-0.00719039	0.00512142	0.00143115
-0.0116359	-0.0100897	0.00674913	-0.00712856
-0.0118641	-0.0140781	-0.00641936	-0.0160029
-0.0120665	-0.00334198	0.00386568	-0.0129054
-0.0119963	-0.00622862	-0.00480435	0.000380073
-0.0115855	-0.00362228	-0.000612865	-0.000354023
-0.0122446	-0.00878881	-0.00405087	0.00194725
-0.0109278	-0.00687586	-0.0261353	0.0011452
-0.0122456	-0.00925546	-0.00212798	-0.00243075
-0.0123915	-0.00742462	-0.000698203	-6.34845e-05
-0.0118945	-0.00701905	-0.0061735	0.0088536
-0.0122838	-0.00722645	-0.0026825	-9.12259e-05
-0.0110545	-0.0096957	0.00349111	-0.00711215
-0.0118028	-0.00868306	-0.00920013	0.00891069
-0.0110589	-0.0104609	-0.00450754	-0.000323275
-0.0115804	-0.00669014	-0.00870591	0.0144633
-0.0117669	-0.00669195	-0.00652273	0.00292472
-0.0123056	-0.00842967	0.00081946	0.00563702
-0.0120178	-0.00676681	-0.00674771	0.00920265
-0.0114929	-0.00822395	-0.0140383	0.00628537
-0.0116758	-0.00793771	-0.00983824	-0.00515456
-0.0121836	-0.0134247	-0.00307323	-0.00818045
-0.0124331	-0.00827507	0.0044304	0.0129869
-0.00960427	-0.0113172	-0.00349058	-0.0191069
-0.0124667	-0.0084349	0.00302729	0.00693776
-0.012153	-0.00358479	0.0118443	-0.000323213
-0.0117414	-0.00622611	-0.0131647	-0.00196416
-0.0113132	-0.00989905	0.00124449	-0.0159391
-0.0115766	-0.00958891	-0.0125082	-0.00561206
-0.0117872	-0.0103161	0.00170453	0.00552001
-0.0122278	-0.0075028	-0.00331859	0.00077797
-0.0117585	-0.00882031	-0.00987724	0.00536311
-0.012482	-0.00845486	0.000984913	0.00266016
-0.0115137	-0.00736261	0.00108952	-0.0065342
-0.0100268	-0.00643416	-0.00371335	-0.00112058
-0.0122839	-0.00763168	0.000202013	0.00581416
-0.0109468	-0.00686662	-0.023279	-0.00604449
-0.00974245	-0.00624448	-0.0217152	-0.0158618
-0.0119187	-0.0101769	-0.00486433	-0.000302494
-0.0122192	-0.00800302	0.00333812	0.00895648
-0.0119906	-0.00783776	-0.00632722	0.0053179
-0.0121258	-0.0068472	-0.00220077	-0.000515582
-0.0117984	-0.00796963	-0.00892356	0.00431909
-0.0104275	-0.00892225	-0.0332323	-0.00494782
-0.0124928	-0.00901246	0.00514104	-0.000783441
-0.0122108	-0.00471375	0.00296321	-0.0151203
-0.00943462	0.000118871	-0.00346566	0.0073407
-0.0109053	-0.0105115	-0.0120211	-0.0106937
-0.0116478	-0.00789763	-0.00263856	-0.00713466
-0.0111867	-0.00834102	-0.0156276	-0.0130775
-0.0118637	-0.0118709	-0.0112963	-0.00887492
-0.0121911	-0.00506387	-0.0029483	-0.00318299
-0.0114283	-0.00675779	-0.0143837	-0.00510296
-0.0113422	-0.00722524	-0.0162558	-0.00276518
-0.0121304	-0.00842302	-0.00346595	-0.00285606
-0.0124021	-0.00629847	0.00537779	0.00615552
-0.0116198	-0.00915874	-0.0111305	0.00812026
-0.0122441	-0.0117472	-0.00149326	-0.00385642
-0.0111595	-0.0101878	-0.00825477	-0.00655242
-0.0118096	-0.00647945	-0.00290805	0.00617564
-0.0111522	-0.00765347	-0.0162525	-0.00913329
-0.0122976	-0.0129918	-0.00435151	-0.00389502
-0.0124267	-0.0100541	0.00491647	0.0011296
-0.0120873	-0.00765894	-0.00586413	0.00534879
-0.0117384	-0.00809579	-0.00343014	0.0132386
-0.0117508	-0.00613632	-0.00506638	0.00965766
-0.0120368	-0.00643604	-0.00288088	0.0204151
-0.0124669	-0.00962522	0.00247794	0.00941026
-0.0110586	-0.00774049	-0.0148583	-0.0158348
-0.0114128	-0.00684347	-0.0166825	0.0059274
-0.0119069	-0.00758817	-0.00520582	0.00427091
-0.00995051	-0.00331384	-0.0273362	-0.00746869
-0.011306	-0.00794489	-0.0162382	-0.00119367
-0.0104197	-0.00915863	-0.00302698	-0.0262555
-0.0120158	-0.00869069	-0.00238983	0.0150978
-0.0117638	-0.0143707	-0.0145618	-0.00106568
-0.0106957	-0.00514983	-0.00784426	0.00394397
-0.0118197	-0.00884433	-0.0142248	0.00296809
-0.0124954	-0.00560727	0.0147458	-0.00215808
-0.0123169	-0.0058027	0.00498354	0.00555821
-0.0102325	-0.00725843	-0.0232237	-0.0178629
-0.0115069	-0.00434857	0.00569979	-0.0219694
-0.0112111	-0.00661874	-0.0178211	0.00282173
-0.0118976	-0.00764452	-0.00849807	0.0054708
-0.0110421	-0.0081278	-0.014433	-0.0067637
-0.0112922	-0.0105065	-0.0158835	-0.0184927
-0.0117375	-0.00654863	-0.00878498	-0.005205
-0.0116291	-0.00789015	-0.0125564	0.00498881
-0.0118267	-0.00759327	-0.00693899	0.00424868
-0.0117354	-0.00620215	-0.0118263	-0.00159187
-0.0111828	-0.00606333	0.00818468	-0.00152832
-0.0123265	-0.013538	-0.0106732	-0.0233678
-0.0109623	-0.00400623	-0.00280887	0.000384079
-0.0118927	-0.00690136	-0.0060171	0.00121968
-0.0112848	-0.00812917	-0.0202572	-0.00312638
-0.0118361	-0.00296204	-0.00546571	0.00243495
-0.00953962	-0.00484193	-0.0179287	0.00198559
-0.0125186	-0.00940933	0.0155669	-0.00700442
-0.0124423	-0.00963229	0.00967446	0.00152411
-0.0116661	-0.00774833	-0.0113034	0.00726042
-0.0125208	-0.00311646	0.0172057	0.00802678
-0.0101394	-0.0117089	-0.0159007	0.00638606
-0.0119195	-0.00711071	-0.00643937	0.00172044
-0.0120714	-0.006659	0.000553233	-0.00622178
-0.0118308	-0.00975592	0.00555201	-0.00897187
-0.0088927	-0.00366656	-0.00714865	-0.0163324
-0.0105738	0.00106125	-0.0222509	-0.00229325
-0.0120008	-0.00797275	-0.000348423	0.00323478
-0.0119604	-0.00960418	-0.00462891	-0.00550706
-0.0124133	-0.00568746	0.00402013	0.00273963
-0.0122902	-0.00693125	0.00106084	-0.00228852
-0.0107219	-0.00612861	-0.0277819	-0.00348494
-0.0115915	-0.00773325	-0.0109142	0.000800053
-0.0119317	-0.00692499	-0.00480356	0.00548969
-0.0100816	-0.00395902	-0.000366714	-0.0209313
-0.01126	-0.00786418	-0.0195735	0.00410142
-0.0116472	-0.00658368	-0.00391784	0.00850933
-0.0101394	-0.00623316	-0.007276	0.00315584
-0.0121429	-0.00822009	0.00152116	0.00677583
-0.0117306	-0.0139731	-0.0165478	-0.0142794
-0.0103015	-0.00962232	0.00687973	-0.0115375
-0.0124167	-0.00869806	0.00313201	0.0122244
-0.0120417	-0.00742937	-0.00339322	0.0150964
-0.0119036	-0.00780784	-0.00574785	0.00141941
-0.0115022	-0.00889911	0.0146273	0.000296035
-0.0118077	-0.00663441	-0.011747	0.00894433
-0.00962389	-0.00878101	-0.00472461	-0.000347275
-0.0116567	-0.00702061	-0.00994297	0.00442446
-0.0117115	-0.0069711	-0.0139816	-0.00309959
-0.0115255	-0.00776675	-0.0122729	-0.026331
-0.00913993	-0.00167945	-0.01141	-0.0154592
-0.0108246	-0.00643391	-0.0173352	-0.0102398
-0.0121424	-0.00472337	0.00610765	0.0101531
-0.0116756	-0.00626327	-0.0101272	0.0064848
-0.0119836	-0.00792779	-0.00478097	0.00725277
-0.0115894	-0.00606533	-0.014481	0.00604051
-0.0113928	-0.00711897	-0.0166413	0.00822716
-0.011344	-0.00812354	-0.00248667	0.00216018
-0.0115869	-0.00698923	-0.0126414	0.001759
-0.0117575	-0.00657139	-0.0110253	0.00607575
-0.0125395	-0.00728208	0.0106086	0.0104271
-0.012053	-0.00658251	-0.00639922	0.0121175
-0.0126378	-0.00859658	0.0224218	0.0204975
-0.0120739	-0.00578701	0.00174106	0.00939276
-0.0119953	-0.00717101	-0.00448766	0.0114196
-0.0110609	-0.00616975	-0.021133	-0.00802821
-0.0118691	-0.00765725	0.00488587	0.00229067
-0.0115155	-0.00719879	-0.0112167	0.00509372
-0.0123287	-0.00867851	0.00899373	-0.00132171
-0.0123449	-0.0100577	0.00727038	0.0101808
-0.0119753	-0.00909503	-0.00449897	0.00962739
-0.0120932	-0.00828901	-0.0032839	0.00716403
-0.0125147	-0.0113088	0.00904033	-0.00116195
-0.0118441	-0.00763657	-0.00967707	0.00951622
-0.0124116	-0.00708097	0.00818057	0.00854498
-0.012563	-0.0077867	0.0135187	0.00523937
-0.0109998	-0.0109571	-0.0248789	-0.00684315
-0.0125123	-0.00760896	0.0104439	-0.00035991
-0.0122705	-0.00753425	-0.00140969	-0.0103034
-0.0120494	-0.00815456	-0.00447501	0.00432819
-0.0122148	-0.00856987	-0.00204199	0.000816076
-0.0110421	-0.00802454	-0.00975773	0.00707536
-0.0125891	-0.00842268	0.00578395	0.0202031
-0.0102411	-0.00769949	-0.0136486	-0.030779
-0.0125513	-0.00778152	0.0116803	-0.0127028
-0.0120026	-0.00730331	-0.00528338	0.0142471
-0.0112813	-0.00670563	-7.314e-05	0.0098756
-0.0124046	-0.00776365	0.00132651	0.0059426
-0.0125445	-0.0077656	0.00983883	0.00875045
-0.0114638	-0.0108375	0.0144662	-0.0110552
-0.011145	-0.0057737	-0.0205202	0.00343649
-0.0107197	-0.00683739	-0.0290007	0.00275794
-0.0123556	-0.00926866	-0.00146404	0.00724348
-0.0122128	-0.00175467	0.00257098	-0.00922927
-0.0125367	-0.00926286	0.0099289	-0.00127499
-0.0118696	-0.00410155	0.00503649	-0.0226962
-0.0122046	-0.00642194	-0.000185497	-0.00372903
-0.0123487	-0.00894847	0.00360764	0.00967829
-0.0107147	-0.00642279	-0.0267667	0.00463223
-0.0116348	-0.00704542	-0.0111953	0.00594478
-0.0124387	-0.00522934	0.00521844	0.00397652
-0.0112916	-0.0089326	-0.0193329	0.00167726
-0.0108286	-0.0141663	-0.0051643	-0.030697
-0.0115332	-0.00664109	0.0110364	0.0046905
-0.0111695	-0.0063981	-0.0202654	0.00477731
-0.0106429	-0.0102544	-0.0161802	-0.0235312
-0.0112439	-0.0024636	0.000910131	0.0067531
-0.00996438	-0.0112711	-0.0480589	-0.00813853
-0.0122234	-0.0067601	0.0193217	-0.0167758
-0.0125002	-0.00862571	0.00869108	-0.0054806
-0.0106017	-0.00592809	-0.0332379	-0.0106023
-0.0121093	-0.00840822	-0.0012609	0.00961937
-0.0126176	-0.00864854	0.0194909	0.0156988
-0.0125539	-0.00950143	0.011851	0.00968161
-0.0119091	-0.00685335	-0.0081401	0.00243166
-0.011412	-0.00507818	-0.0135835	-0.015533
-0.0114837	-0.00359063	-0.00587133	-0.00484147
-0.0125257	-0.00823562	0.00838043	0.00115645
-0.0117604	-0.00422095	0.0242138	-0.0239608
-0.0126017	-0.00779257	0.0168775	0.0206504
-0.0114815	-0.00847497	-0.00853199	0.0104906
-0.0113937	-0.0129028	-0.00126367	0.00482987
-0.0125385	-0.00717065	0.00452068	0.012699
-0.0120313	-0.006064	0.00572831	-0.0153664
-0.0123071	-0.00910597	-0.00439034	0.00136012
-0.0121631	-0.00782035	-0.00494044	-0.000790655
-0.0118526	-0.000423867	0.00746267	-0.0131453
-0.0125103	-0.0095146	0.00443852	0.00416799
-0.0116075	-0.0128419	-0.0191055	-0.00923921
-0.0114268	-0.00974957	-0.0125332	-0.0161805
-0.0114726	-0.00791783	-0.0138016	-0.004776
-0.0114789	-0.00814785	-0.01395	0.00515087
-0.0109894	-0.00753537	-0.024039	-0.00788609
-0.0120844	-0.00626362	-0.00322896	0.00508966
-0.0103615	-0.00822541	-0.00918538	-0.00721554
-0.0121647	-0.00964694	-0.00197778	0.00161668
-0.0113615	-0.005669	-0.00969718	0.00252734
-0.0125835	-0.00746023	0.0214978	0.00216033
-0.0120909	-0.00791433	0.000990513	0.00504273
-0.0119188	-0.00813694	-0.0083868	-0.00966141
-0.0115711	-0.00694242	-0.012557	0.00277917
-0.0125434	-0.00851431	0.00579583	0.0134183
-0.0115556	-0.00634461	-0.0115562	0.00478366
-0.00916937	0.00342313	0.0188822	-0.0160745
-0.0117513	-0.0049025	-0.00730304	-0.0116491
-0.0102796	-0.00586803	-0.0016068	-0.0131817
-0.0108226	-0.00758868	-0.0222743	-0.00228237
-0.0113985	-0.00628913	-0.00452722	0.0170838
-0.0111424	0.00309857	0.0210355	-0.0237744
-0.0125808	-0.0215445	-0.0120009	-0.0164033
-0.0118673	-0.00608507	-0.00449487	0.0141263
-0.0125276	-0.00714065	0.00632646	0.00925754
-0.011872	-0.006754	-0.00614684	0.015567
-0.0114154	-0.00726866	-0.0141577	0.0064801
-0.0108236	-0.00465387	-0.0127835	0.0163677
-0.0125241	-0.00735587	0.00829544	0.0125037
-0.0122847	-0.0104635	0.00324884	-0.00849178
-0.0118178	-0.0134103	-0.000926805	-0.00450115
-0.00991721	-0.00977967	0.00351014	-0.00711443
-0.0122761	-0.00792325	0.00445466	0.0128334
-0.0125317	-0.00775829	0.0064676	0.00983354
-0.00850539	-0.00337468	-0.0489069	-0.0304294
-0.0110416	-0.00737052	-0.0227488	0.00299479
-0.0111573	-0.00731562	-0.0186533	-0.00863885
-0.0123645	-0.0143541	0.0150003	-0.0166083
-0.0121271	-0.00816389	0.00665276	-0.0001355
-0.0125754	-0.00735519	0.0182015	0.00797231
-0.0123274	-0.0119701	0.0104068	0.00363576
-0.0119101	-0.00613087	-0.00577977	-0.00688132
-0.0122675	-0.00662626	-0.00030798	0.0154029
-0.0115129	-0.00683967	-0.0123924	0.00854775
-0.00899912	-0.00422708	0.00787936	0.000658809
-0.0119697	-0.0124834	-0.011919	0.00416323
-0.0111404	-0.00749718	-0.0195859	0.00651305
-0.0126194	-0.00872617	0.0187854	0.0170842
-0.0116976	-0.00791847	0.0126455	-0.00619299
-0.0123346	-0.00729304	0.00404238	0.00330524
-0.0114158	-0.0072853	-0.0159543	0.0127779
-0.0107726	-0.00572982	0.00137221	-0.00950476
-0.0125994	-0.00815007	0.0154607	0.0171048
-0.0119407	-0.00806311	-0.00379319	0.0104584
-0.0121335	-0.00703543	0.0078673	-0.0144998
-0.0113653	-0.00532884	-0.0128353	0.00566856
-0.0123027	-0.00850732	0.00250853	0.00837871
-0.0125897	-0.00949799	0.0157048	0.0195078
-0.0124067	-0.00860594	0.00568049	0.0133366
-0.0118191	-0.00570194	0.00577345	-0.00778842
-0.0120821	-0.0145998	-0.00954011	-0.0209325
-0.0117891	-0.00937003	-0.00816706	0.00596211
-0.0120771	-0.0155293	-0.00557528	-0.0122784
-0.0115491	-0.00765989	-0.0126586	-0.00653373
-0.0120946	-0.00710124	0.000454867	0.00637227
-0.0107408	-0.00528262	-0.00452244	0.00862384
-0.0118733	-0.00779278	0.00317852	-0.015627
-0.0118762	-0.00814007	-0.00201024	0.0113124
-0.0126178	-0.00723596	0.0148149	0.0167813
-0.0120267	-0.00680611	-0.00628607	0.00919955
-0.00945674	-0.00333966	0.00802151	0.00710634
-0.0110664	-0.00571084	-0.0212471	-0.00412198
-0.0125852	-0.00839885	0.0179776	0.0147309
-0.0120288	-0.00850208	0.00170724	-0.0050317
-0.0125359	-0.00842056	0.0109624	0.00827188
-0.00870263	-0.00597104	-0.00792491	-0.00763621
-0.0123453	-0.00135064	0.00894406	0.00820075
-0.0125633	-0.00784768	0.0146431	0.0132221
-0.011199	-0.00530095	-0.00952437	-0.00453318
-0.0126053	-0.00827804	0.0138161	0.0163143
-0.00779915	-0.00284232	-0.00831748	0.000798017
-0.0113698	-0.0084607	-0.0155239	0.00148561
-0.0117906	-0.00834967	-0.00616586	0.0144688
-0.0126287	-0.00922876	0.0235614	0.00257898
-0.012051	-0.00532626	0.00798206	0.00145822
-0.0125604	-0.00916697	0.0128152	0.0093951
-0.0123978	-0.0132106	0.00233181	0.00728005
-0.0117761	-0.00765454	-0.0102785	0.00727834
-0.0125083	-0.0087846	0.00949335	-0.000469398
-0.0126263	-0.00800292	0.0268623	0.00319546
-0.0122328	-0.00947547	0.00206072	0.000971863
-0.0123906	-0.0108368	0.00821258	-0.0124132
-0.012549	-0.00795506	0.0111851	0.00888767
-0.0123921	-0.00799958	8.90451e-05	0.00441149
-0.0109	-0.00774778	-0.0244738	0.00184407
-0.0126002	-0.00849973	0.0147966	0.0167925
-0.0120276	-0.00677699	-0.00237933	0.00278939
-0.0125413	-0.00687307	0.0146835	-0.00282746
-0.0121354	-0.00756896	-0.00267358	0.00742887
-0.0113545	-0.00677316	-0.0148183	1.18401e-05
-0.0124738	-0.0048415	0.0226313	0.0182352
-0.0123034	-0.0101524	0.000277888	-0.00380679
-0.0120779	-0.00181227	0.00626858	-0.00838247
-0.0112503	-0.00739526	-0.0181214	0.00886077
-0.0125433	-0.00691226	0.0156772	0.00136152
-0.00876195	-0.00719433	-0.0525945	-0.0329707
-0.0121766	-0.00835786	-0.00372072	0.00865052
-0.0112922	-0.00529992	-0.00299089	-0.000233179
-0.0106234	-0.00755618	-0.0259791	-0.0140874
-0.0111601	-0.00748771	-0.00961147	-0.00010903
-0.0111844	-0.00900945	-0.0106263	0.00948782
-0.0125141	-0.00347196	0.017067	-0.00569828
-0.0120287	-0.00851324	0.00155148	0.0136091
-0.0107908	-0.0062832	-0.0179537	-0.00866328
-0.01244	-0.0077266	0.00406195	0.013632
-0.0123912	-0.00828124	0.00825852	0.010034
-0.0126056	-0.0106543	0.0106156	0.0152762
-0.0118066	-0.00762246	-0.00793857	0.0179962
-0.0110693	-0.00701781	0.00449277	-0.0114685
-0.0117833	-0.00773684	-0.00368317	0.0114202
-0.0101247	-0.00565207	0.0171351	0.0043249
-0.011835	-0.00935133	0.00140583	0.00600424
-0.0117081	-0.00661301	-0.00501557	0.00730115
-0.0125466	-0.00825576	0.00406372	0.0140603
-0.0114288	-0.00836228	-0.0137409	0.00082235
-0.0108567	-0.00366424	-0.0208917	0.0111478
-0.0118813	-0.00796228	-0.00640826	0.014533
-0.0126239	-0.0082546	0.0204322	0.0220784
-0.0125517	0.000370815	0.0111383	0.0029029
-0.0125421	-0.0100383	0.00793709	0.0163822
-0.0112324	-0.00608853	0.00908581	0.0173466
-0.0119786	-0.0121259	0.00770917	-0.00175302
-0.0122062	-0.00349278	0.0192338	0.00255501
-0.0121614	-0.00820094	0.0102069	-0.00133002
-0.0125929	-0.00900422	0.00738649	-0.00902919
-0.0111124	-0.00800107	-0.0186188	0.00797397
-0.00959712	-0.0087628	-0.00874664	-0.00446061
-0.010496	-0.00724228	-0.0124038	-0.00893662
-0.0118875	-0.004354	0.00461842	-0.000389812
-0.0113011	-0.00649366	-0.0175655	0.00187083
-0.00841246	-0.0143678	-0.00836084	-0.0112444
-0.00533768	-0.00456124	-0.0086736	-0.00222303
-0.0116434	-0.00653651	-0.0121687	-0.0116263
-0.0119278	-0.00789682	-0.00413819	0.00805945
-0.0124712	-0.00599112	0.00568638	0.01839
-0.0119063	-0.00741599	-0.00816262	0.000637588
-0.0118784	-0.00693478	-0.00728914	0.00547901
-0.012481	-0.00791043	0.000657066	0.00468777
-0.0124012	-0.00708704	0.00027031	0.0128267
-0.0124467	-0.00471445	0.00728544	0.00557278
-0.0123098	-0.00743218	0.00018813	0.012706
-0.0120533	-0.0103595	-0.00560723	-0.0206853
-0.0125638	-0.00841924	0.00704335	0.00707009
-0.0117879	-0.00467605	-0.00667095	0.00886351
-0.0125201	-0.00768349	0.00462278	-0.00180643
-0.0125138	-0.006949	0.00659348	0.0117718
-0.0116809	-0.00839946	-0.0135102	0.00767276
-0.0125351	-0.00795629	0.00605306	0.0145653
-0.0120878	-0.0120732	-0.00818312	-0.0133337
-0.0121514	-0.00998141	-0.00348451	0.00438091
-0.0109972	-0.00487225	-0.0167974	0.00247214
-0.0110478	-0.00868679	-0.00379292	-0.00753777
-0.0125439	-0.00768874	0.00690907	0.0126184
-0.0114005	-0.00628091	-0.0125307	0.013178
-0.0125283	-0.0081377	0.00847982	0.00871284
-0.0100163	-0.00805746	-0.00226965	-0.00870557
-0.0119882	-0.00660357	0.000778091	0.00803294
-0.0124185	-0.012336	-0.00293604	0.00310224
-0.0119874	-0.0145209	-0.0143908	-0.0122151
-0.0116119	-0.00848176	-0.0110177	0.00253538
-0.0121125	-0.00788105	-0.0018895	0.00594884
-0.012522	-0.00881853	0.0120794	0.00188448
-0.0124833	-0.00677722	0.00524148	0.00989654
-0.0115828	-0.00696251	-0.0106322	0.00909587
-0.0109838	-0.00794948	-0.0191216	0.00196505
-0.0125481	-0.0084656	0.00746376	0.00892777
-0.0125362	-0.00901497	0.006946	0.00876498
-0.0122645	-0.00906056	-0.000645669	0.00849697
-0.0107647	-0.00670314	-0.00773479	0.00141612
-0.00985082	-0.00967958	0.0110763	0.00211227
-0.0125524	-0.00876081	0.0147084	0.00236498
-0.0123729	-0.0127876	-0.00386329	-0.00551774
-0.0125411	-0.00899987	0.00684702	0.0158486
-0.0114357	-0.0078027	-0.0137066	0.0053801
-0.0121789	-0.0070038	0.00823066	-0.0161099
-0.01251	-0.00786594	0.00732263	0.0109932
-0.0122528	-0.00853774	0.000833206	0.00505677
-0.0115738	-0.004169	0.0190139	0.0144135
-0.0103335	-0.0145944	0.00915541	-0.0177301
-0.0115616	-0.00838416	-0.0144837	0.000683272
-0.0111673	-0.00867197	-0.0162564	-0.000100429
-0.0120821	-0.00752204	-0.0066588	0.0038026
-0.0108216	-0.00714045	-0.0242533	-0.00770955
-0.0122219	-0.00749944	-0.00108423	0.0110393
-0.0113493	-0.00712747	-0.0189452	0.00275925
-0.0125108	-0.00667283	0.0117093	-0.00481137
-0.0122928	-0.00237659	0.0109263	-0.00632993
-0.0118427	-0.0111502	-0.00831147	-0.000202433
-0.0105793	-0.00637025	-0.0256001	0.00561286
-0.0116325	-0.00689109	0.0128	0.00254146
-0.011695	-0.00778357	-0.00291637	0.0053818
-0.0111379	-0.00815172	-0.0215454	-0.00611576
-0.00899136	-0.00150835	-0.00569705	-0.00270655
-0.01191	-0.00714516	-0.00593243	-0.000512305
-0.0122031	-0.00770336	-0.00112993	0.0042413
-0.0123942	-0.00702144	0.00856503	-3.88726e-05
-0.00954796	0.00252963	0.00511737	-0.00572453
-0.0116683	-0.00762594	-0.00930199	0.00833783
-0.0124383	-0.00888516	0.0203669	0.00160353
-0.011754	-0.00427576	0.00101896	0.00705508
-0.0114112	-0.00908798	-0.00326327	-0.0141515
-0.0124308	-0.0083984	0.00290804	0.0130686
-0.0125505	-0.00665634	0.0115735	0.0122072
-0.0125831	-0.00928937	0.00884226	0.0117926
-0.0119932	-0.00867605	-0.00355738	0.00646514
-0.0122552	-0.00613601	0.00567449	0.00600359
-0.0117777	-0.00898992	-0.0111081	0.013721
[truncated: 5,069 more rows]

## Sheet: 2c
dark						light
u0	u1	u2	u3			u0	u1	u2	u3
-0.011101	-0.00825626	-0.0186188	-0.000411231			-0.0123997	0.016688	0.00195906	-0.00364468
-0.0117073	-0.00743295	-0.0104824	0.000187268			-0.011759	0.0130935	-0.0016165	-0.0221825
-0.0124081	-0.0103457	0.00289708	-0.0170289			-0.0113191	0.0148764	-0.01397	-0.0149866
-0.0117854	-0.00670686	-0.0113767	0.00994259			-0.0119572	0.0196284	0.0103453	-0.0147368
-0.0118009	-0.00717725	-0.00956025	0.00551709			-0.0108248	0.0109846	-0.00296074	-0.0021583
-0.0121047	-0.00802489	0.000733224	0.0110871			-0.0113823	0.0163414	-0.00829411	-0.0164178
-0.01251	-0.00873887	0.00357123	0.00724401			-0.0113058	0.0139515	0.00230229	0.00761966
-0.0118097	-0.00674894	-0.00714539	0.00659782			-0.012044	0.0201793	0.00600518	-0.0174613
-0.012444	-0.00971132	0.00330878	-0.0119076			-0.0123422	0.0164657	0.00453952	0.00314762
-0.0124358	-0.0124259	0.0020056	-0.0211495			-0.0126116	0.0208459	0.0163544	-0.00414538
-0.0124547	-0.0111673	0.00371634	0.000303547			-0.0120291	0.0138457	-0.00713107	0.00796459
-0.0121055	-0.00904048	0.000967507	0.0147106			-0.0116195	0.0174902	-0.00700556	0.00137869
-0.0114248	-0.0152839	-0.0111646	-0.0567937			-0.0119353	0.015895	-0.0155538	-0.00843809
-0.0121187	-0.000925118	0.0124268	-0.0105834			-0.0123431	0.0208007	0.00270826	-0.00858474
-0.0123611	-0.00801702	0.000368193	4.46645e-05			-0.0120364	0.0198808	-0.00172368	0.00300019
-0.0119206	-0.00976544	-0.0107333	-0.0116419			-0.0117892	0.0150076	-0.00104612	-0.0058528
-0.0121866	-0.00846102	-0.00188885	-0.0113119			-0.0122404	0.0168171	0.00214305	-0.0143959
-0.0117713	-0.00887779	-0.0123603	-0.00428075			-0.0122186	0.0210968	-0.0346237	0.0207299
-0.0116368	-0.00451228	0.00644297	-0.0179344			-0.0123489	0.018507	-0.00304655	-0.0143535
-0.0119806	-0.00828552	-0.00635742	-0.00027366			-0.0123448	0.0202173	0.0107127	-0.0145707
-0.0120971	-0.00723965	-6.88357e-05	-0.00776974			-0.0121658	0.00891614	-0.00415883	-0.0288115
-0.0115001	-0.00758959	-0.0131319	-0.0100784			-0.0118965	0.0163259	-0.00458624	-0.00635907
-0.0119858	-0.00771126	-0.00625373	-0.0030249			-0.0123767	0.0139837	0.0015937	-0.0184856
-0.0123677	-0.00246107	0.0160135	-0.0230582			-0.0124635	0.0181677	-0.00107911	0.01813
-0.0119263	-0.0083379	-0.00563577	-0.00116821			-0.0124441	0.014885	0.00534431	0.00416875
-0.0118708	-0.00718454	-0.00836235	-0.00103109			-0.0126001	0.0200506	0.0162693	0.0103315
-0.0123405	-0.00388357	0.0130283	-0.00299329			-0.0124822	0.0176241	0.00930581	-0.00173486
-0.012477	-0.0100148	0.00876567	0.00355278			-0.0115147	0.00839759	-0.0033532	-0.023783
-0.0108771	-0.00521802	-0.0260615	0.002698			-0.0121548	0.0175616	0.00430387	-0.00608723
-0.0124605	-0.00999378	0.00472232	0.00184904			-0.0121298	0.0162985	-0.00119869	0.00702637
-0.0124866	-0.00749458	0.00766408	0.00624221			-0.0121372	0.0157947	0.00537169	0.00695584
-0.0108288	-0.0104401	-0.0121201	-0.0200923			-0.0122139	0.021632	0.00648095	-0.000436339
-0.0121668	-0.00737925	-0.00160071	0.0074751			-0.0118785	0.0165812	-0.00423869	0.0107257
-0.00664067	-0.00496688	-0.00884595	-0.0124718			-0.0123081	0.0213433	0.0018624	-0.00130736
-0.0115527	-0.00818366	-0.00240492	-0.0205369			-0.0120457	0.019729	0.00382653	-0.0143448
-0.0119531	-0.00872902	-0.00341806	-0.00574011			-0.0126119	0.0167579	0.0126939	0.00975046
-0.012458	-0.00792267	0.013191	0.0145			-0.0123029	0.0242559	-0.0102916	0.00608553
-0.0118834	-0.00709886	-0.000251024	0.00923072			-0.0118827	0.0187084	-0.00557595	0.00189864
-0.0120061	-0.00729345	-0.00172738	-0.00254341			-0.0118182	0.0150224	-0.00475026	0.00214816
-0.0113903	-0.00691568	-0.013413	0.00468756			-0.0119842	0.0159665	0.00027761	0.00560379
-0.0123935	-0.00579646	0.00953507	0.0089938			-0.0117201	0.0147503	-0.0028121	-0.0184459
-0.0124629	-0.0102425	0.00606873	-0.0113697			-0.0120228	0.0205971	0.00172848	-0.0112428
-0.0114562	-0.00209001	0.00641753	-0.00652542			-0.0123204	0.0143518	0.0114734	0.00132894
-0.0114978	-0.00750128	-0.010843	0.00540975			-0.012213	0.0175275	0.00693596	0.0016874
-0.012565	-0.0107458	0.00732204	0.0135336			-0.0122875	0.0201538	0.00475746	-0.0182767
-0.0122131	-0.00986777	0.00163893	0.00603945			-0.0125041	0.0192589	0.000579784	-0.00281433
-0.0121534	-0.0130821	-0.00461421	-0.0294377			-0.0120869	0.0168465	0.00132028	-0.0179096
-0.0125391	-0.00975777	0.0097282	0.0147434			-0.0124666	0.01748	0.0104091	-0.00478347
-0.0112316	-0.00687977	-0.0122717	-0.00356253			-0.0118969	0.0175871	-0.00168429	-0.000884794
-0.0115877	-0.00745143	-0.0117162	0.00271536			-0.0120327	0.017709	-0.00950786	-0.00760856
-0.0120133	-0.00823703	-0.00595788	0.00343404			-0.00858844	0.0102804	0.00592939	-0.0141505
-0.011978	-0.00878861	-0.00485473	0.0106921			-0.0125055	0.0177057	0.00368962	-0.0023575
-0.0109629	-0.00783652	-0.0209938	0.00932787			-0.0118547	0.0157222	-0.00299907	-0.00243252
-0.0122603	-0.00676437	0.00742407	0.00505127			-0.0121058	0.0184003	0.000914883	-0.00962981
-0.0116514	-0.00987779	0.0247223	-0.00311206			-0.0117938	0.0208344	-0.0104031	-0.0140336
-0.0123325	-0.00879532	0.00504001	0.0112397			-0.0111293	0.0155913	0.00456441	-0.0187455
-0.0120992	-0.00923038	-0.000739445	0.00137042			-0.0125758	0.0182818	-0.00823006	-0.00230639
-0.0121577	-0.00804309	-0.00400689	0.00429207			-0.0119719	0.0172298	-0.00432226	-0.0107665
-0.0109055	-0.00899236	-0.0260814	-0.00444774			-0.011504	0.0140535	-0.00225458	-0.00921474
-0.0117256	-0.00913413	-0.00672585	-0.000873832			-0.0120168	0.0217256	-0.00137069	-0.0110041
-0.011901	-0.00527947	0.0113554	-0.0172577			-0.0121974	0.0145753	0.00319841	-0.0259318
-0.0111557	-0.00714998	-0.0228945	-0.00282872			-0.00965009	0.0044352	-0.00408109	-0.0220523
-0.0120034	-0.00648455	0.00751146	0.00315519			-0.0123495	0.014097	7.68962e-05	-0.0148809
-0.0120874	0.00110337	0.0136012	-0.0128682			-0.0111656	0.0174099	-0.00297717	-0.0186981
-0.0117077	-0.00562832	-0.0103554	-0.0161387			-0.0125659	0.0239483	0.0110661	-0.0127765
-0.0123433	-0.00665421	-0.00186478	-0.00473817			-0.0123911	0.0167968	0.000656224	-0.00479844
-0.0121923	-0.0068837	-0.000756156	0.00293573			-0.0117261	0.0121616	-0.011577	-0.012072
-0.0113262	-0.00625996	0.00467525	-0.00396976			-0.0122324	0.0210461	-0.0138477	-0.0164348
-0.0121777	-0.00792668	-0.000176663	0.00371204			-0.0116514	0.0134898	-0.0069405	-0.028842
-0.0106545	-0.00702798	0.00218655	-0.00284923			-0.0110887	0.0187323	0.00106496	-0.0315859
-0.0124135	-0.00856741	0.00370436	-0.00112864			-0.0119346	0.0183807	0.0109464	-0.0241673
-0.0124232	-0.00697334	0.00392647	-0.00916559			-0.0116562	0.0240305	-0.0229202	0.00249887
-0.011922	-0.00397829	-0.00210523	-0.0138129			-0.0117337	0.0197837	-0.01205	4.96825e-05
-0.0111862	-0.00747872	-0.0238335	-0.0153713			-0.0124111	0.015588	0.0042551	-0.00839226
-0.0112663	-0.00662562	-0.0205538	-0.00941317			-0.011703	0.0138785	0.00994454	-0.0208483
-0.0118009	-0.00402508	-0.00125284	-0.0117723			-0.0118727	0.0197562	-0.00505128	-0.0179067
-0.0120676	-0.00531755	0.00272801	-0.015172			-0.0126171	0.0191139	-0.0145094	0.0101889
-0.0122563	-0.00286461	0.00868615	-0.0104453			-0.0126448	0.0207301	0.00876618	0.00238578
-0.0115229	-0.00870595	-0.0160796	-0.0135025			-0.0124193	0.0124534	0.00353236	-0.0176108
-0.0121651	-0.0127705	-0.00234912	-0.0156543			-0.0121432	0.0171538	-0.00583304	-0.00389368
-0.0120316	-0.00495969	0.0058026	-0.022313			-0.0119082	0.0148014	-0.0019359	-0.00319335
-0.0110659	-0.00561444	-0.00648839	-0.0179065			-0.0122578	0.0166037	0.0140863	-0.0148621
-0.0121295	-0.00837993	-0.0063999	-0.0158675			-0.0117461	0.00773292	-0.0220153	-0.0195419
-0.0123168	-0.00666817	0.00109292	-0.00399399			-0.0125443	0.0137974	0.006093	-0.0148403
-0.0124329	-0.0107048	0.0036032	-0.0129701			-0.0123763	0.0196274	0.0122663	-0.00406444
-0.0119446	-0.00896488	-0.00494078	-0.0020476			-0.0123264	0.015361	0.00549014	-0.0135691
-0.0124545	-0.00173205	0.00534539	-0.00917788			-0.0120308	0.0152773	0.00369887	-0.0176417
-0.0112537	-0.00470469	-0.01934	-0.0142217			-0.0114216	0.0178957	-0.00709112	-0.0141884
-0.0122364	-0.00559349	-0.00155796	-0.00567146			-0.0117203	0.0138776	-0.0091145	0.00673513
-0.0114763	-0.00601179	-0.0173494	-0.004577			-0.0120698	0.0159627	-0.0123038	-0.00145097
-0.0115222	-0.00645898	-0.010395	-0.0153985			-0.0120224	0.0125384	0.00303519	-0.00557506
-0.0123814	-0.00736359	0.00360412	-0.00749991			-0.0119766	0.010898	0.00251392	-0.00852406
-0.0118897	-0.00617047	-0.00239824	-0.0132922			-0.0102992	0.0208274	-0.0314308	0.0105794
-0.0108408	-0.0054257	-9.3036e-05	-0.0130983			-0.0122918	0.019739	0.00529973	0.000512451
-0.0123531	-0.00645916	-0.000365712	-0.012329			-0.0116192	0.00920232	0.00230091	-0.0106663
-0.012081	-0.00903475	-0.0116393	-0.0383631			-0.0121782	0.0137973	0.00463156	-0.0145628
-0.012085	-0.00861109	-0.00507242	-0.00690218			-0.0124734	0.0156423	0.00676027	0.00136421
-0.0121519	-0.00779571	-0.00582005	-0.0041563			-0.0110434	0.0274367	0.0128552	-0.00319988
-0.0124861	-0.00706002	0.00945837	0.0043002			-0.0122438	0.0156884	0.00992323	-0.00063277
-0.0121859	-0.00707873	0.00900475	-0.0127598			-0.0123207	0.020448	0.00589899	-0.00394111
-0.0114475	-0.00614447	-0.0149353	-0.00948334			-0.0119903	0.0134883	0.00682249	-0.00770454
-0.012477	-0.00694065	0.00891386	-0.00261763			-0.0125076	0.0183987	0.00758967	-0.00731931
-0.011443	-0.0011804	-0.0120972	-0.00397774			-0.0117652	0.0156096	0.00548686	-0.0105302
-0.0115668	-0.0119368	0.00116622	-0.00583207			-0.0121952	0.0118426	0.00498223	0.00351373
-0.0122844	-0.00642341	-0.00214778	-0.00599035			-0.0126519	0.0148098	0.0139424	0.00954756
-0.0111908	-0.007066	-0.00818749	-0.0140824			-0.0120606	0.0196428	0.00634041	0.00905368
-0.011998	-0.00850063	-0.00388347	-0.0122134			-0.012017	0.0160622	0.00875923	0.00962503
-0.0101076	-0.0058269	0.00371663	-0.00915726			-0.0124375	0.01808	0.00470467	-0.000855093
-0.0118455	-0.0078465	-0.00491738	0.000206876			-0.0124884	0.0137233	0.0152241	-0.000298887
-0.012213	-0.00655613	0.00707613	-0.0174792			-0.0125575	0.0139637	0.00714858	-0.00037242
-0.0124259	-0.00954478	0.00169454	0.00854622			-0.0124539	0.0113697	0.011911	-0.00809095
-0.0121773	-0.00833306	-0.00128546	0.00363533			-0.0124678	0.0157866	0.0139828	-0.00122819
-0.0112301	-0.00620841	-0.0124205	-0.00808996			-0.0125078	0.0159051	-0.000506595	0.000365983
-0.0123556	-0.00792216	0.0109556	0.00180998			-0.0112826	0.0141111	0.00589469	-0.00159038
-0.0113272	-0.00833112	-0.0148462	-0.00205794			-0.0113579	0.0206649	-0.00104538	-0.00663652
-0.0121567	-0.00785242	-0.00271882	0.00470661			-0.0122971	0.0195496	0.0105726	0.00837327
-0.0121646	-0.00931541	-0.00336113	0.011536			-0.0116444	0.0134285	-0.00793923	-0.000342619
-0.0125442	-0.00877676	0.0068153	0.010513			-0.0122882	0.0162886	0.00218997	-0.00135823
-0.0119521	-0.00848898	-0.00653921	0.012697			-0.0108703	0.013435	0.000583587	-0.010228
-0.0123178	-0.00800789	0.000527101	-0.00264527			-0.0123271	0.0264693	0.0132244	0.00119505
-0.0120811	-0.00725083	-0.00429969	0.00474805			-0.0118497	0.0160981	0.000295839	-0.00707829
-0.0124629	-0.012744	-0.00132826	-0.0257535			-0.0122404	0.0188617	0.00101287	0.0181095
-0.0116365	-0.00575571	-0.00858275	-0.00132691			-0.0115592	0.0175015	0.00980341	-0.000580134
-0.0125377	-0.00770303	0.00777162	0.0108101			-0.0123189	0.015728	0.0141271	-0.00563953
-0.0112006	-0.0121548	-0.0212296	-0.000260664			-0.0116613	0.0175522	-0.00803331	0.0118984
-0.0122361	-0.0162806	-0.00829021	-0.0169747			-0.012102	0.0151009	0.00268941	0.00738451
-0.0125766	-0.00775319	0.0125151	0.0155359			-0.0123921	0.0181313	0.00758522	0.0122264
-0.0109682	-0.00785757	-0.0215648	0.00885959			-0.0124723	0.016417	0.0120676	-0.00342556
-0.0122062	-0.00654972	0.011252	-0.0160103			-0.0121838	0.0145681	0.00595318	-0.00381097
-0.0115496	-0.00815861	-0.011454	0.0019579			-0.0104991	0.0129536	-0.00224541	-0.0132889
-0.0125366	-0.00973982	0.0062013	0.0113283			-0.0123338	0.0162623	0.00391165	0.015747
-0.0118927	-0.00754554	-0.0052492	0.018282			-0.0115669	0.0189739	-0.00909173	-0.00252233
-0.0121868	-0.00369626	0.00999903	0.0158627			-0.0120365	0.0143677	0.0182414	-0.0273077
-0.01179	-0.00710001	-0.00318272	0.00450897			-0.0121117	0.020052	0.00939276	0.0101617
-0.0124013	-0.0120601	0.00254933	-0.00449253			-0.0119599	0.0154965	0.00329428	-0.00167771
-0.0111585	-0.00734756	-0.00422455	-0.00468191			-0.0123161	0.0139715	0.0136386	-0.0126648
-0.0122415	-0.00890433	0.000216018	0.0114198			-0.0120764	0.0168356	0.00399652	0.0084124
-0.0125078	-0.00960336	0.00634552	0.00440467			-0.0114542	0.0181834	0.000404458	-0.00647727
-0.0106964	-0.00432765	-0.0204154	-0.0233636			-0.0123081	0.0169933	-0.00145061	-0.00174377
-0.0116875	-0.00813308	-0.0102436	-0.00785279			-0.0119724	0.0201118	0.023084	-0.0167046
-0.0119908	-0.00833618	-0.00692672	-0.00710346			-0.0120879	0.0168144	-0.00577105	0.0129524
-0.0124971	-0.00816799	0.00275848	0.00429648			-0.0122624	0.0187836	0.000473211	0.00683284
-0.0115193	-0.00544623	-0.00107717	0.000910345			-0.0118625	0.0131747	0.0113269	-0.00633801
-0.011344	-0.00860008	-0.0145122	0.00981354			-0.0120231	0.0151889	-0.0120251	0.00610106
-0.0121791	-0.00967641	0.00188144	0.0104131			-0.0116898	0.0152391	-0.00656709	-0.00298867
-0.0121466	-0.00774309	0.000526648	0.00636386			-0.0117164	0.0215129	-0.0120541	0.00448137
-0.0124367	-0.0176416	-0.00838758	0.00227221			-0.012268	0.0190732	0.00967617	-0.0124108
-0.0119512	-0.0091973	-0.00335074	0.0144323			-0.0125974	0.018725	0.0113221	-0.00387707
-0.0125468	-0.00836386	0.00892738	0.0076602			-0.0120454	0.016236	0.00856542	-0.00869637
-0.0120959	-0.0108508	-0.00352871	-0.00431344			-0.012333	0.0168402	-0.000227522	-0.00585949
-0.0122333	-0.00888244	2.47013e-05	0.0153415			-0.0123726	0.0170416	0.00501236	4.80084e-05
-0.0117382	-0.00403342	-0.00368538	0.0137038			-0.0123139	0.0127771	0.00160096	0.00221303
-0.0119034	-0.00780544	-0.00812688	0.0103577			-0.0121326	0.0142502	-0.004309	0.00419057
-0.012287	-0.00314025	0.0104619	0.00601491			-0.00993259	0.0107953	0.00700398	0.00243647
-0.0121682	-0.0128787	0.00800457	-0.0135			-0.012439	0.0212625	0.00637734	0.0139738
-0.0124476	-0.00814813	0.00594299	0.00990633			-0.01258	0.011223	0.0130329	0.0126421
-0.012037	-0.00792964	-0.00399754	0.0067735			-0.0107908	0.00560266	-0.0019499	-0.0181499
-0.011647	-0.00701098	-0.00843873	0.0152048			-0.0120918	0.00949978	-0.00016287	-0.0265044
-0.0119853	-0.0116874	-0.00680724	-0.0214712			-0.0123273	0.0163475	0.00130191	0.00689085
-0.0118239	-0.00525134	-0.00211817	0.0110191			-0.0118362	0.0100382	-0.0107766	-0.00769205
-0.0118244	-0.00695797	0.00355047	0.00876614			-0.0115142	0.0125838	-0.00674523	-0.00805772
-0.0121045	-0.0125229	-0.00274496	-0.00822425			-0.0124026	0.0145766	0.0137482	0.00756325
-0.0118195	-0.00894509	-0.00381607	-0.00686727			-0.0119059	0.00839556	0.00402354	-0.0234635
-0.0112371	-0.0110614	-0.00965899	-0.0230287			-0.011842	0.0153822	0.00298838	-0.00699092
-0.0117779	-0.00638275	0.00626814	-0.0059625			-0.0120159	0.0206899	0.00149483	0.0127329
-0.011282	-0.00612329	0.00538375	0.00307931			-0.0123798	0.0233318	0.00279452	0.00170113
-0.0110285	-0.00830193	-0.0204898	-0.00367697			-0.0119411	0.0168311	-0.0101548	0.00828484
-0.00989793	-0.00449869	0.00307669	-0.000813865			-0.0122219	0.0182863	0.00428523	0.000582944
-0.0124792	-0.00821677	0.00751675	0.00445301			-0.0116262	0.0185685	0.00782312	-0.0154326
-0.0123459	-0.00912208	0.00206378	0.00605879			-0.012351	0.0182302	0.00504204	0.00210406
-0.0109017	-0.00577702	-0.0220766	0.00266738			-0.0114039	0.0151404	0.00147446	-0.00418069
-0.0113977	-0.0090312	0.00615223	-0.00703519			-0.0126127	0.0178174	0.0183232	-0.00250925
-0.0124236	-0.0065098	0.0117203	-0.0039272			-0.0115427	0.0100157	-0.0127448	-0.0231861
-0.0122277	-0.00838951	-0.000714782	0.00933015			-0.0123624	0.0149583	0.00875708	-0.0178231
-0.0125453	-0.008583	0.0101993	0.0126684			-0.0122486	0.0207626	-0.0026291	0.0137782
-0.0116396	-0.000960707	-0.0023453	0.0102429			-0.0124385	0.0147982	0.00703414	0.00392242
-0.0113443	-0.00656355	-0.0168105	-0.000986394			-0.0116807	0.0130183	-0.000818234	-0.00115548
-0.0125459	-0.00738591	0.014287	-0.00496595			-0.0121011	0.0174973	-0.0051759	-0.0115868
-0.0115491	-0.0089016	-0.0147682	0.0077755			-0.01168	0.0162973	-0.020481	0.00477225
-0.0118866	-0.00790472	0.00066036	0.00721389			-0.0113297	0.0179154	-0.00124314	0.0102518
-0.0124285	-0.00914743	0.0117281	0.00357423			-0.0122283	0.0162691	0.0150745	-0.00821341
-0.0123753	-0.00937016	0.000170101	0.00948597			-0.0116028	0.00755583	0.00152568	-0.0200721
-0.0106469	-0.0179395	-0.026004	-0.0361786			-0.0119517	0.0144779	0.00319843	-0.000442017
-0.0117507	-0.00531166	-0.00643855	0.00365661			-0.0120055	0.0188887	-0.000670235	0.00284247
-0.0125533	-0.00881522	0.00744084	0.0134023			-0.0120072	0.0129442	0.00948114	-0.0265915
-0.0124037	-0.00986534	0.0111782	-0.00177872			-0.012204	0.0140447	-0.00182058	0.00630723
-0.0125285	-0.00914232	0.00719053	0.00977121			-0.0115805	0.0182117	-0.0104111	-0.0111223
-0.0117316	-0.00797946	-0.00541703	0.0034105			-0.0118265	0.0200435	0.00660985	-0.00252417
-0.012542	-0.00704041	0.011811	0.0102088			-0.0121429	0.0190274	0.00140796	0.00700112
-0.0114009	-0.00769315	-0.0161508	-0.000368533			-0.0112927	0.0170219	0.0109284	-0.00555037
-0.0122444	-0.00926945	-0.00254454	0.00915728			-0.0118652	0.00975127	-0.0162836	-0.0229024
-0.0121197	-0.00967874	-0.00160645	0.00850205			-0.0122249	0.0200007	-0.00781778	0.006129
-0.0125989	-0.00937011	0.0142602	0.018339			-0.0121885	0.0134073	0.0105701	-0.00409443
-0.0120479	-0.00925492	-0.0068115	0.00959084			-0.01107	0.016991	-0.0333608	0.00340468
-0.0121538	-0.00633502	-0.00119179	0.0182725			-0.0117049	0.0164236	-0.0156103	-0.00846404
-0.0120582	-0.0124643	-0.00194917	0.00128743			-0.0114944	0.0179181	-0.0183932	0.00790094
-0.0101571	-0.000175769	0.010266	0.00586109			-0.0120979	0.0204823	-0.00330404	0.0132579
-0.0119883	-0.00507866	0.00477989	0.0069047			-0.0107831	0.018548	0.0023765	-0.011894
-0.011487	-0.00683994	-0.00881239	0.00405454			-0.0109518	0.0131223	0.0063588	-0.0205835
-0.0118916	-0.00465202	0.00312674	-0.00580088			-0.0121959	0.0196619	0.00406998	-0.00220822
-0.0114215	-0.00769522	-0.0124576	0.00327387			-0.012417	0.0237411	0.00863262	-0.00649106
-0.0117387	-0.0104649	-0.010203	0.00448597			-0.0121001	0.0234641	-0.0139612	0.0183099
-0.0122157	-0.00850541	0.00158798	0.0122187			-0.0124364	0.0209093	0.0166955	-0.00405205
-0.012277	-0.00739978	0.00273581	-0.0137964			-0.012555	0.0184932	0.0192208	-0.005092
-0.0121891	-0.00804941	0.00101573	0.0132933			-0.0108262	0.0112258	0.00210039	-0.0185618
-0.012161	-0.00720625	0.00108562	0.0165437			-0.0125686	0.0168734	0.0138568	-0.000394677
-0.0120553	-0.0090905	-0.000693098	0.0102052			-0.0119132	0.0138439	0.00224799	-0.0238851
-0.012263	-0.0163144	-0.0046115	-0.00501388			-0.0111232	0.0148143	0.00954599	-0.0155932
-0.0122946	-0.00137168	0.0184263	-0.0007922			-0.0114923	0.0161463	0.00100142	-0.00580883
-0.0108882	-0.00665803	-0.0127084	-0.00627376			-0.012344	0.0139322	0.0125625	-0.00676463
-0.0124354	-0.00716258	0.00326776	0.00346979			-0.0122921	0.0205348	0.00900779	-0.0139418
-0.012347	-0.00879463	0.00221165	0.000663949			-0.0117021	0.0175877	-0.00989069	-0.00101854
-0.0117505	-0.00773088	-0.0110444	0.000955977			-0.0119913	0.017499	-0.0129628	0.0085116
-0.012415	-0.00372911	0.012084	-0.00825774			-0.0114591	0.0208517	-0.00641714	-0.0183607
-0.0122393	-0.00760374	0.00861456	0.00998532			-0.010892	0.0191001	0.00312735	-0.0202662
-0.0125382	-0.00717645	0.0120124	0.00608975			-0.0125575	0.0210452	-0.00446718	0.00463658
-0.01236	-0.0075334	0.00312435	0.00210333			-0.0117956	0.0180142	-0.00488644	-0.00413129
-0.0120521	-0.00906257	-0.00520391	0.0150524			-0.0117875	0.014601	0.0197008	-0.0342228
-0.0119281	-0.00747108	-0.00359674	0.01391			-0.0121602	0.0109219	0.00263884	-0.00247894
-0.0124964	-0.00771723	0.00146751	0.00979585			-0.0109594	0.0110218	0.000378483	-0.0131159
-0.0119571	-0.00768364	-0.0073404	0.000445937			-0.0109188	0.0167036	0.00903983	-0.0164931
-0.0119406	-0.00678628	-6.17111e-05	0.00866341			-0.0122184	0.0161782	0.000136293	-0.00267758
-0.0122514	-0.00748205	0.00226184	0.00999514			-0.0115327	0.0177969	-0.0191898	0.015973
-0.0119387	-0.00723901	-0.0092291	-0.00202723			-0.0118876	0.0208712	-0.00711887	-0.0116772
-0.0124845	-0.0092322	0.00271335	0.0072601			-0.0122039	0.0176127	-0.000933904	0.00663184
-0.0117222	-0.00727331	-0.00814738	0.0161452			-0.0114432	0.00598958	-0.0163448	-0.0242876
-0.0121206	-0.00647049	-0.000718482	-0.000263572			-0.0108551	0.0173886	-0.0220578	0.00767153
-0.0125021	-0.00777065	0.00911321	0.00281547			-0.0123281	0.0180757	0.0158009	-0.0127995
-0.012145	-0.00858532	-0.00534828	0.0100071			-0.0120524	0.0202499	0.00121857	0.00743014
-0.0125332	-0.00908461	0.0087034	0.00526164			-0.011738	0.0149615	-0.00359211	0.00390284
-0.0120069	-0.00385524	-0.00051778	0.00035862			-0.012419	0.0156712	0.00817486	-0.00372604
-0.0114853	-0.00623359	-0.0160034	-0.0075498			-0.0103287	0.0152981	0.00789792	-0.0157687
-0.0114108	-0.00766392	-0.0149234	0.000959331			-0.0123523	0.0189399	0.0135346	-0.0208816
-0.0120621	-0.0090324	-0.00224933	-0.00320365			-0.0124399	0.0168976	0.00123241	-0.000541971
-0.0104524	-0.00556926	-0.0136786	-0.00843136			-0.012442	0.0173287	-0.000173739	-0.00896201
-0.0117332	-0.00744577	-0.00646189	0.00174109			-0.012199	0.0186802	-0.00278391	0.00337741
-0.0119992	-0.00877837	-0.0067419	-0.00186079			-0.0126167	0.0194342	-0.00238405	0.0132557
-0.0123995	-0.010334	0.00389394	-0.00707057			-0.0119142	0.00977074	-0.00335593	-0.0268913
-0.0124985	-0.00916662	0.00362579	-6.69082e-05			-0.0117598	0.0142852	-0.00683842	-0.0206063
-0.0123989	-0.00517497	0.00542571	-0.000990156			-0.0119248	0.0220372	-0.0101407	-0.00474954
-0.0120461	-0.00780146	-0.00443254	0.0030917			-0.0120947	0.0218682	0.00951529	-0.0180679
-0.0113685	-0.0129274	-0.0144409	-0.00661753			-0.0113391	0.0160808	0.0139783	-0.0226088
-0.0109958	-0.008049	-0.0170435	0.00268865			-0.011929	0.011096	-0.00233727	-0.0117405
-0.011542	-0.00707587	-0.0116052	0.0026522			-0.0113685	0.0163418	0.0168229	-0.0368154
-0.0116279	-0.0105829	-0.0113312	-0.0105938			-0.00778675	0.0121892	0.00828489	-0.0110102
-0.0114125	-0.00812452	-0.00731237	-0.0176657			-0.0116174	0.0174535	-0.00931705	-0.0215734
-0.0119648	-0.00894592	-0.00698348	0.00766351			-0.0121446	0.0159096	-0.00878176	-0.00389048
-0.0126118	-0.00764454	0.0173002	0.0194894			-0.0110944	0.0132584	-0.0182467	-0.00588861
-0.0121056	-0.00768	-0.00264466	0.00974284			-0.0122226	0.0180593	0.0033138	-0.00944977
-0.0118945	-0.00998751	-0.00123459	-0.00117982			-0.0120762	0.0187731	-0.0050201	-0.000425253
-0.0116857	-0.00815961	-0.00930145	0.0065703			-0.0122897	0.0186385	0.00296811	-0.0189687
-0.012362	-0.00706196	0.00228854	0.000237763			-0.0102796	0.0118511	-0.00820438	-0.0177685
-0.0116369	-0.0129038	-0.0168828	-0.00491249			-0.0122607	0.0149482	0.0115004	-0.0488024
-0.0106523	-0.00901745	-0.00464538	-0.00883484			-0.0118699	0.0139403	-0.00685488	-0.0127833
-0.0105056	-0.00113413	-0.0262381	-0.00407929			-0.0107014	0.0143271	0.0169408	-0.0277014
-0.0119757	-0.00836707	-0.00543706	0.00929032			-0.0113985	0.0171552	0.00143734	-0.0183305
-0.0103132	-0.00736239	-0.0141369	-0.00361507			-0.0122115	0.0194356	-0.00987234	-0.00574248
-0.0119908	-0.00664764	-0.00528221	-0.0132813			-0.0121692	0.0153252	0.00523758	-0.0172046
-0.0110415	-0.00524638	-0.00613778	-0.0253719			-0.0111783	0.0140604	-0.00625016	-0.0215405
-0.0118475	-0.00860952	-0.00895072	-0.00252178			-0.0120538	0.0196443	0.00191733	-0.0174528
-0.0116553	-0.00644301	-0.0137641	0.00152315			-0.0124199	0.0171601	0.00189835	-0.000607785
-0.0118119	-0.00770589	0.00507845	-0.00650541			-0.0122743	0.0153092	-0.004402	-0.00453182
-0.011471	-0.0130628	-0.0117065	-0.00884965			-0.0111753	0.0115494	-0.00745333	-0.0153097
-0.012104	-0.00689199	-0.00122871	0.00930301			-0.012005	0.0140503	0.00474908	-0.0163794
-0.0117004	-0.0085651	-0.00715557	-0.00454603			-0.0119001	0.0128611	0.00988851	-0.0115193
-0.0120602	-0.00920595	-0.00282176	-0.000301946			-0.012127	0.0173951	0.00210581	-0.0103865
-0.0114417	-0.0138474	0.0016073	0.00155519			-0.0124633	0.0124494	0.00747413	0.00188038
-0.0125246	-0.00860862	0.00823498	0.00586563			-0.010749	0.0222172	0.00398165	-0.0227507
-0.0121287	-0.00710208	-0.00390475	-0.0014578			-0.0124589	0.016851	0.00594611	-0.011115
-0.0110009	-0.00701035	-0.0232058	0.00267614			-0.0117817	0.0177879	-0.00795598	-0.00124305
-0.0123822	-0.0144772	-0.00481181	-0.0249606			-0.0123581	0.0217014	-0.00469559	0.00707965
-0.0124699	-0.00725543	0.00405246	0.000107197			-0.0119814	0.0163462	-0.00715049	-0.00835707
-0.0121921	-0.00714195	0.00193452	0.00299556			-0.00893617	0.0134451	0.00889057	-0.00494896
-0.0123892	-0.0079391	0.00149416	0.00521098			-0.0125561	0.0170896	0.0109898	-0.00672355
-0.0113695	-0.015246	-0.0201969	-0.0144994			-0.0108762	0.0108956	0.00770278	-0.00276444
-0.0122776	-0.00783746	0.00850898	-0.0159246			-0.011898	0.0131532	9.64979e-05	-0.00688773
-0.0124518	-0.00959769	0.00138382	-0.0088659			-0.0122068	0.01346	0.00525952	-0.0174729
-0.0124971	-0.00701556	0.00591753	-0.00205931			-0.012546	0.0149369	0.0101333	-0.00753165
-0.0120705	-0.00652523	-0.00225711	-0.0103182			-0.0123265	0.0210442	0.00186977	0.00883801
-0.0114096	-0.00711039	0.00381929	-0.00477649			-0.0126309	0.0218421	-0.00635433	0.00521253
-0.0108862	-0.00680771	-0.0266185	-0.00627195			-0.0125152	0.01542	0.00380471	-0.000252403
-0.0118132	-0.00739348	-0.00781934	0.00104722			-0.0119605	0.0203736	-0.0138947	-0.00159032
-0.0122925	-0.0146977	-0.0100035	-0.0308967			-0.0112641	0.0157363	0.0363321	-0.0557256
-0.0123775	-0.0148224	-0.00813666	-0.0049015			-0.00994788	0.0155741	0.0147387	-0.016356
-0.0120382	-0.00701173	-0.000975682	0.00440609			-0.0125172	0.0187503	0.00942721	-0.000704267
-0.011729	-0.0113831	0.00170171	-0.0265291			-0.0120652	0.0181979	0.00296156	-0.0032224
-0.0116383	-0.00861282	-0.0147099	-0.00981083			-0.0122672	0.0198438	0.00653958	-0.00149405
-0.0121266	-0.00813111	-0.00957201	-0.00692375			-0.0122505	0.0147519	0.0042242	-0.00523331
-0.0120462	-0.00725955	-0.00271766	-0.00945454			-0.0116157	0.0215287	-0.00859978	-0.0110563
-0.0103394	-0.00677791	0.00750799	-0.00851713			-0.0111335	0.0111383	0.00734163	-0.0161876
-0.0125355	-0.00817445	0.00633173	0.00735448			-0.0118377	0.0130999	0.00397516	-0.0140946
-0.0121491	-0.00707105	-0.00565288	-0.00489347			-0.0125213	0.017072	0.0168751	-0.0194682
-0.0124915	-0.00885668	0.00466026	-0.00271165			-0.011649	0.0188119	-0.0151311	-0.00477299
-0.0122696	-0.0109234	0.000507929	-0.0312861			-0.0117334	0.0170564	-0.00484807	-0.0153196
-0.0123072	-0.00719932	-0.00473274	-0.0231415			-0.0122416	0.0143101	0.0145549	-0.0124055
-0.0120231	-0.0070327	-0.00690032	0.00392562			-0.012105	0.0132171	0.00458153	0.00179601
-0.0121673	-0.00654288	-0.00143812	-0.0130396			-0.0119318	0.0200275	-0.0182353	0.000848658
-0.0110309	-0.000618648	0.0099508	-0.0150325			-0.0117253	0.0148749	-0.0017563	-0.0267181
-0.0109069	-0.00521722	-0.0250578	-0.00625453			-0.0122425	0.0174821	0.00995586	-0.0125713
-0.0117295	-0.00875112	-0.0109082	-0.00235664			-0.00926741	0.0109734	-0.00281439	-0.00543959
-0.0119696	-0.00820515	-0.00481556	-0.000264742			-0.0109325	0.0162713	-0.00363236	-0.00981473
-0.0102066	-0.00856963	-0.0348453	-0.0454046			-0.0122447	0.0163315	-0.000909149	-0.00457945
-0.0116115	-0.00502231	-0.00416131	-0.0285339			-0.012503	0.0210198	-0.00848683	0.00792285
-0.0112453	-0.00773496	-0.0190404	-0.000137664			-0.0120251	0.0175573	-0.00371469	-0.00333316
-0.0119445	-0.00777619	-0.00515966	0.00397311			-0.0117766	0.0144277	-0.0163049	0.0016831
-0.0122677	-0.0048814	0.0127276	0.00226538			-0.0116643	0.015793	-0.00682185	-7.59157e-05
-0.0121814	-0.0056359	0.00288834	-0.00628819			-0.0110929	0.0135912	0.0141788	-0.0185756
-0.0058742	0.00226057	0.00049801	-0.0128086			-0.0121865	0.017928	-0.0053695	0.0172825
-0.0120864	-0.00616239	-0.00658346	-0.0121229			-0.0120465	0.0179115	-0.00100536	0.0027406
-0.0125255	-0.00839771	0.00830583	-0.00437556			-0.0121071	0.015279	0.00831076	-0.00429585
-0.0112877	-0.00633597	-0.0183423	-0.00101958			-0.0120775	0.0191502	-0.00272312	-0.00115209
-0.0124538	-0.00859082	0.00114573	-0.00408091			-0.0123309	0.017041	0.00782381	0.00179144
-0.0117498	-0.00759994	-0.00877496	0.0033306			-0.0123739	0.0157387	0.0110912	-0.00987581
-0.0122648	-0.00704685	0.00190812	-0.00892119			-0.0117686	0.0208859	-0.0117218	-0.00939902
-0.0120941	-0.00284337	0.00548123	-0.00684844			-0.0109042	0.0132293	-0.0249233	0.000308401
-0.012526	-0.00859578	0.00913324	0.00690979			-0.0119022	0.0220216	-0.00515422	-0.0173083
-0.0109861	-0.00558812	-0.0205185	0.00577598			-0.0108753	0.0162719	0.00998576	-0.033559
-0.0115159	-0.00921802	-0.0180007	-0.00431341			-0.011991	0.016984	-0.00219823	-0.00608775
-0.0119758	-0.00671527	0.00911009	-0.00187355			-0.0119987	0.0176597	-0.00258438	-0.000237892
-0.0113308	-0.00703548	0.00730752	-0.0100504			-0.0126423	0.0205243	-0.000145759	0.00526697
-0.0120949	-0.00627193	-0.00161142	0.0052805			-0.0122059	0.0194025	0.00401278	-0.00451821
-0.012429	-0.00822512	0.00138328	0.00222673			-0.0121787	0.017946	0.00592981	-0.00345492
-0.0121294	-0.00632963	-0.00260565	0.000277606			-0.0119487	0.0202401	-0.000990636	-0.00575446
-0.0122503	-0.00666704	-0.000272834	-0.00585613			-0.011619	0.017313	0.00124944	-0.00374284
-0.0113426	-0.00881254	0.00595957	0.00150378			-0.0117652	0.0147533	-0.00938688	-0.0244026
-0.0115104	-0.00728591	-0.0134591	-0.00797114			-0.0123688	0.012999	0.00724208	-0.00463912
-0.0122514	-0.00227517	0.0162562	-0.00959676			-0.0124121	0.0212302	0.00163276	-0.00342656
-0.0120405	-0.0071181	-0.00578554	0.00357661			-0.0124317	0.0172439	0.00837161	-0.0119424
-0.0105763	-0.00530252	0.000746767	-0.0319075			-0.0117138	0.0187328	-0.00704642	-0.00621445
-0.0118291	-0.0166131	-0.021515	-0.000795235			-0.0114606	0.015053	-0.0192524	-0.00729749
-0.0119762	-0.00618725	-0.00482648	-0.00607022			-0.0125345	0.0222726	0.00488472	0.00531321
-0.0122405	-0.00621128	0.0103992	-0.0147756			-0.0124058	0.0178904	0.00321601	-0.00399289
-0.0117707	-0.00729036	0.00286962	-0.00511083			-0.0121977	0.0183852	-0.00139131	-0.00270931
-0.0121337	-0.00653848	0.00168747	-0.00378939			-0.0123587	0.0152725	-0.000840588	-0.00551825
-0.0119725	-0.00590371	0.00254701	-0.000420881			-0.0120862	0.0131483	0.00294852	0.00242164
-0.0120446	-0.00749986	-0.00382936	0.0107102			-0.00902821	0.0129472	-0.00189349	0.007757
-0.0124753	-0.00854341	0.00330454	-0.0055984			-0.0114879	0.0152753	-0.0181389	0.000379801
-0.0115351	-0.00718783	-0.0146569	-0.00232882			-0.0105449	0.017392	-0.0171178	0.00434932
-0.0120774	-0.00482896	-0.00310986	0.0127285			-0.0119061	0.0148245	-0.00398604	-0.0131041
-0.0119643	-0.00811618	-0.0071485	0.000153249			-0.0122821	0.0179175	0.00134867	0.00424887
-0.0115867	-0.0113044	0.000500005	0.00259454			-0.0124192	0.0162215	0.00133872	0.0126646
-0.0115415	-0.00279592	0.00439114	-0.0181043			-0.0123305	0.0200458	0.002308	0.00402702
-0.0122663	-0.00901932	-0.00422235	-0.00281608			-0.0122821	0.0175633	-0.000501189	0.00267705
-0.0124962	-0.00851042	0.00431607	0.0018423			-0.0115289	0.0190615	0.00915024	7.32293e-05
-0.0116461	-0.00899394	-0.0119309	-0.00125147			-0.0102419	0.0142643	0.00334057	-0.0154386
-0.0100717	-0.00627089	0.00418073	-0.0183003			-0.0107744	0.0139738	0.00440296	0.00596378
-0.0121586	-0.00736004	-0.00361504	0.00460915			-0.0116775	0.0179614	-0.0197035	0.0017305
-0.0115383	-0.0116697	-0.0162862	-0.00276734			-0.0118182	0.018097	-0.000437933	-0.0019822
-0.0121604	-0.00664969	0.0102533	-0.0141515			-0.0124702	0.0150928	0.000982184	-0.00390701
-0.0125272	-0.0142462	0.00501165	0.000875931			-0.0114756	0.0166407	-0.00571842	-0.0137829
-0.0120337	-0.0094919	-0.00652655	8.82027e-05			-0.0121091	0.0218721	0.00235516	-0.00858375
-0.0101064	-0.00337803	0.0106038	-0.00533209			-0.011943	0.0151713	-0.00607625	0.00534191
-0.0123813	-0.00783345	0.00160558	0.00193425			-0.0123363	0.0112224	0.0100721	-0.0143045
-0.0117064	-0.00869507	-0.00886969	-0.00802478			-0.0115408	0.014816	-0.0144218	0.00867164
-0.0124237	-0.00908919	0.00384338	-0.00233986			-0.0119264	0.0144669	0.00271361	-0.00877428
-0.0117258	-0.00818674	-0.010639	-0.014288			-0.0099427	0.0131378	-0.00898057	-0.0109846
-0.0123848	-0.00732807	0.000655149	-0.00596821			-0.0107269	0.0179484	-0.00658778	-0.0128046
-0.0124025	-0.00667296	0.00128193	-0.00278206			-0.0117416	0.0170691	0.00952021	-0.00739931
-0.0124716	-0.00825975	0.00269844	-0.00422632			-0.0114242	0.0152318	-0.00959728	-0.0141552
-0.0110249	-0.00734501	0.0057089	-0.00540937			-0.0121541	0.0158889	-0.00735066	0.00505521
-0.0121112	-0.00800088	-0.00178969	-0.000524077			-0.0119077	0.0215774	-0.00833601	-0.0111763
-0.00995712	-0.00401511	0.00526191	-0.0125952			-0.0116383	0.01939	-0.0139324	-0.00673574
-0.0119862	-0.00813351	-0.00203736	0.0107052			-0.0124948	0.017874	0.00888236	-0.0038738
-0.0121836	-0.0107408	-0.0014896	-0.0316282			-0.0121488	0.0144305	0.000201121	-0.00126475
-0.0120393	-0.00734919	-0.00228112	0.00823933			-0.0118892	0.01111	-0.00153252	-0.00840922
-0.0123918	-0.00693124	0.00332141	0.00365173			-0.0123088	0.0145564	-0.0104956	-0.00169583
-0.0124493	-0.00728367	0.00522878	-0.00731037			-0.0119452	0.0177045	0.00250754	-0.0210723
-0.0120292	-0.00472364	-0.000688522	-0.00155789			-0.0117351	0.0221723	-0.0372038	0.0264278
-0.0122883	-0.00559471	0.00836882	-0.0168588			-0.0121002	0.00934245	0.000601385	0.00619755
-0.0124346	-0.00790106	0.0030574	-0.00586118			-0.0123149	0.0202717	0.00280076	0.0031709
-0.01172	-0.0069294	-0.00883651	0.00785962			-0.0118642	0.0123867	-0.00163125	0.00171426
-0.0117665	-0.00725254	-0.00927221	-0.00300553			-0.0119075	0.0132127	0.00785206	-0.0158073
-0.0123935	-0.00811149	0.00371423	-0.000815178			-0.0122113	0.0202999	0.0122018	-0.0187926
-0.0104621	-0.00684772	-0.00916164	0.00315078			-0.0126201	0.0232506	-0.00253527	0.00258127
-0.0122908	-0.00792377	-0.000327751	0.0048664			-0.012542	0.0280122	0.0165552	-0.0105522
-0.0122382	-0.00591728	0.00650815	-0.00679992			-0.0118205	0.0207247	0.000900358	-0.0140339
-0.011478	-0.00565733	-0.0133143	0.00610967			-0.0121152	0.0145709	0.000567654	-0.00228712
-0.0117083	-0.0080636	-0.0120683	-0.00269866			-0.0115968	0.016995	-0.00491433	-0.00550988
-0.0113587	-0.0110236	-0.021349	-0.00874197			-0.0114392	0.0136111	0.00168703	-0.00853564
-0.012181	-0.00752651	-0.00047714	-0.00610108			-0.0120506	0.0206559	-0.0123177	0.00847965
-0.01254	-0.0080487	0.00601262	0.0118708			-0.0126198	0.0167585	0.0143503	0.00207354
-0.0122765	-0.00614456	0.00259492	0.00184356			-0.0122911	0.0196068	7.11933e-05	0.0049364
-0.0119053	-0.00739736	-0.0050766	0.00404426			-0.0126393	0.0226703	0.00279356	0.00834166
-0.0117663	-0.0103725	-0.000352935	0.00410171			-0.0124622	0.0191584	0.00362318	-0.00158421
-0.0114172	-0.00811129	-0.010121	0.00202794			-0.0112841	0.0203126	0.0125378	-0.00407019
-0.0124842	-0.00839328	0.00608629	-0.000590382			-0.00978492	0.0132122	0.0109566	-0.0154683
-0.0117595	-0.0082664	-0.00356031	0.000972831			-0.0121619	0.0165406	0.00756861	-0.0169218
-0.0125102	-0.0091011	0.00626691	0.00387171			-0.00994553	0.0173684	0.0154598	-0.013178
-0.0120704	-0.00583492	-0.00460339	0.0113257			-0.011284	0.0128931	0.00313534	-0.0227049
-0.0117059	-0.00962121	-0.00119022	0.00544365			-0.0118093	0.0166073	-0.00358423	-0.00709694
-0.0122471	-0.00758977	0.0076629	-0.0112896			-0.0117891	0.0145101	0.00123678	-0.0138678
-0.0125457	-0.0075836	0.0141167	0.00748055			-0.011651	0.020193	-0.00485665	-0.0167089
-0.0122642	-0.00710421	0.000246402	0.0135046			-0.0120873	0.0189209	0.00197988	-0.0127863
-0.00723361	-0.00351606	-0.00352221	-0.00395049			-0.0113737	0.0179531	0.0120232	-0.0198253
-0.0120385	-0.0132236	-0.00132063	-0.0130702			-0.0124444	0.0159868	0.0120268	0.00680634
-0.0115253	-0.00603762	0.00584383	0.00251578			-0.0113122	0.0118432	-0.00127948	0.00011815
-0.012257	-0.00868536	0.00298302	0.0142514			-0.0120305	0.0155671	0.00774888	0.00902977
-0.0118418	-0.00689135	0.0010652	0.00338681			-0.0122013	0.0186361	0.0057476	-0.000806746
-0.0103952	-0.00171162	0.0111871	0.000662754			-0.0122211	0.0202443	-0.0115016	0.00920694
-0.012449	-0.00681048	0.0106717	-0.0130366			-0.0120995	0.0172837	0.00905295	0.00504831
-0.0119429	-0.00839888	-0.00860317	0.000433996			-0.0119862	0.0193824	0.00328852	-0.00286915
-0.0101469	-0.00131111	0.00271329	0.00320195			-0.0126016	0.0198113	0.0147399	0.00450613
-0.0121864	-0.00727993	-0.00512705	0.00893666			-0.0111235	0.0119045	0.0170108	-0.0144351
-0.0117621	-0.00784738	-0.00960684	-0.00243563			-0.0117917	0.024979	-0.00552888	0.0084072
-0.0115368	-0.00528046	-0.0112278	0.000274778			-0.012425	0.0194597	-0.00733299	0.00789634
-0.0115307	-0.0147372	-0.0191532	-0.0405667			-0.0126274	0.0161116	0.00682594	-0.00844377
-0.0122924	-0.00587039	-0.00158183	0.00398825			-0.0118282	0.00921387	-0.0175236	-1.61406e-05
-0.0115929	-0.0103553	-0.00474259	-0.00386335			-0.0121549	0.0166727	-0.000303453	-0.00524763
-0.0123703	-0.00731549	0.00366482	0.0040427			-0.0116388	0.0219563	-0.00946444	0.000181374
-0.0115581	-0.00977649	-0.00275874	-0.00667421			-0.0117023	0.0185956	-0.00362299	-0.0134708
-0.0118962	-0.00427075	-0.0029707	0.00413362			-0.0117787	0.0173773	-0.00637855	-0.00107649
-0.0111978	-0.0115011	-0.0150025	-0.0145341			-0.00877307	0.00930176	0.00517443	-0.0222829
-0.0122058	-0.00801128	-0.00273473	-0.000496025			-0.0103559	0.0257633	0.0780823	-0.0465288
-0.0117551	-0.00682956	-0.00897296	0.00621964			-0.00992396	0.00724718	0.00152722	-0.0372228
-0.0119866	-0.00979337	-0.00801515	-0.00898116			-0.0122614	0.0172308	0.00615159	-0.00294021
-0.0118719	-0.00863295	-0.00600281	-0.00162498			-0.0113184	0.0161632	-0.000682204	0.00364803
-0.0113444	-0.00891645	-0.00900467	-0.0306553			-0.0124353	0.0147652	0.00935965	-0.00300788
-0.0101819	-0.00385708	-0.00707008	-0.0073622			-0.0113409	0.0128327	0.00593633	-0.00674861
-0.0117936	-0.00835584	-0.010152	0.000225931			-0.0118383	0.0186116	-0.00138701	0.00570903
-0.0120797	-0.0108253	-0.00894087	0.00132937			-0.0119244	0.0218873	0.0258919	-0.0431508
-0.0106616	-0.000935746	-0.00266688	-0.0207192			-0.0122592	0.0132717	0.00831126	0.00418442
-0.0125195	-0.00788192	0.00823899	0.00305389			-0.0111869	0.0176728	0.023371	-0.00385814
-0.0116313	-0.00136135	-0.0147192	0.0291099			-0.0115898	0.0143723	0.00701243	-0.00550031
-0.0124838	-0.00730674	0.00306754	0.0116005			-0.0118992	0.0124493	0.00271134	-0.0139172
-0.0113947	-0.00933093	-0.00129986	-0.0204393			-0.0112121	0.0217949	-0.015562	-0.00859179
-0.0119645	-0.0040556	-0.00829279	-0.00230533			-0.0123343	0.0144229	0.00921057	-0.00448351
-0.0110019	-0.00725157	-0.0178773	0.00198982			-0.0121775	0.0170553	0.00752506	0.00936514
-0.0123364	-0.00867619	0.00173351	0.000166721			-0.0103073	0.00842269	-0.0018967	0.00953166
-0.0123112	-0.00740159	-0.000568551	-0.00596726			-0.0119435	0.0198024	-0.00266123	0.00897139
-0.0120405	-0.00328207	0.00292657	-0.00377302			-0.0123434	0.0150629	0.00746022	0.00702875
-0.0124546	-0.00996543	0.00527388	-0.0130214			-0.0119094	0.0148378	0.000914396	-0.00253485
-0.011953	-0.00887126	-0.00540979	-0.000532222			-0.0108902	0.0112042	0.000317144	0.00648531
-0.012184	-0.00998342	-0.00106247	0.00822034			-0.0115456	0.0138151	0.0179581	-0.0212797
-0.0104214	-0.00814924	-0.0318981	-0.0130089			-0.0118557	0.0156218	0.00202369	-0.0107886
-0.0114415	-0.00725385	-0.0125551	0.00426478			-0.0119489	0.0181788	-0.00667439	0.00760742
-0.0120595	-0.00865234	-0.00431748	-0.000574568			-0.0118715	0.0153567	-0.0039454	0.00267422
-0.0124915	-0.00758848	0.00219625	0.00851139			-0.0110385	0.00945779	-0.00145679	-0.0276762
-0.0112501	-0.0070883	0.0128286	-0.0128777			-0.0125524	0.018895	0.00714234	0.00750905
-0.0115736	-0.00565157	-0.013075	-0.00780515			-0.0119066	0.0191946	-0.00307555	0.00423824
-0.0124855	-0.00885534	0.0102875	-0.0296994			-0.010852	0.0178981	-0.0155242	0.00608655
-0.0120433	-0.00789859	-0.00576849	-0.0053634			-0.0112567	0.0133202	0.00940581	-0.0213992
-0.011618	-0.00638978	-0.0131516	-0.00169606			-0.0115591	0.0134916	-0.0093711	-0.00599934
-0.0120459	-0.00896388	-0.00609337	-3.0755e-05			-0.0120081	0.017231	-0.00396341	0.00451024
-0.0123469	-0.0105636	-0.000775316	0.0033871			-0.010469	0.0153709	0.00136664	-0.00587072
-0.0116232	-0.00526046	0.00887592	0.00317287			-0.0122691	0.0156087	0.00135154	-0.000240385
-0.0122045	-0.0079035	-0.00232594	0.0090792			-0.0123817	0.0206619	0.0147989	-0.0101702
-0.011891	-0.007148	-0.00310951	-0.0027167			-0.0123854	0.0192786	0.00957996	0.00968276
-0.0117014	-0.00794565	-0.00814573	0.00466036			-0.0121754	0.0156096	-0.00474703	0.0101173
-0.011674	-0.00998139	0.00216807	0.00185948			-0.0105025	0.0126048	-0.00302153	0.00251451
-0.0116226	-0.00675589	-0.0130578	0.00558565			-0.0118761	0.0162884	-0.0049519	-0.00181692
-0.0124946	-0.00941342	0.00252531	-0.00628555			-0.011404	0.0175842	0.00217502	-0.0267345
-0.0125386	-0.00134947	0.0122125	0.0061657			-0.0119159	0.0130958	0.00673957	-0.012518
-0.0103418	-0.00917997	0.0226132	-0.0766197			-0.0119507	0.0166206	0.00253469	-0.00553906
-0.0118521	-0.00651607	0.0033098	-0.000298437			-0.0126004	0.0221348	-0.00341826	0.00293818
-0.0123494	-0.007463	0.000245229	0.00702785			-0.00919721	0.0121078	-0.00548662	-0.0152552
-0.0115841	-0.00781892	-0.0114457	0.00856835			-0.0121346	0.017273	0.00892125	-0.0272639
-0.0105181	-0.00706515	-0.0150793	0.00109576			-0.0125632	0.0184776	0.0177756	-0.00711743
-0.0117304	-0.0108627	-0.00288685	-0.000527084			-0.0123815	0.0218475	0.0074179	-0.0051501
-0.0107236	-0.00802211	-0.0265816	-0.000818378			-0.0116817	0.0190208	-0.00830274	-0.00778251
-0.012151	-0.010915	0.0012548	-0.00114121			-0.0122482	0.0177157	-0.0110468	-0.00432569
-0.0119687	-0.0086231	-0.0037153	0.0121325			-0.0115888	0.0131539	0.00289194	-0.00874013
-0.0118755	-0.00772539	-0.00198924	0.0108769			-0.0120141	0.014097	-0.0136904	0.00402638
-0.0117532	-0.00649119	-0.00792944	0.0055117			-0.0121376	0.0187776	-0.00737377	-0.000999801
-0.0117981	-0.00649057	0.00903059	-0.00647341			-0.0125094	0.0158257	0.01274	-0.00484299
-0.012462	-0.00813512	0.00458355	-0.00671496			-0.0117828	0.0213437	-0.0232151	0.00872247
-0.0115016	-0.0026163	0.0125548	-0.00411159			-0.0119415	0.0210076	-0.0110164	-0.000395924
-0.0123927	-0.00881989	0.00232204	0.00926679			-0.0119263	0.0171743	-0.00335683	-0.00748403
-0.0121802	0.00651785	0.0216263	-0.00676704			-0.0120433	0.0184904	0.00191544	0.000757939
-0.0114469	-0.00541525	-0.0114875	-0.000567514			-0.0120454	0.0139613	-0.00931877	0.00138445
-0.0117115	-0.0080373	-0.0114392	0.0019028			-0.0120349	0.0192946	0.00392227	-0.000708543
-0.0121469	-0.00785452	-0.00358059	0.00137328			-0.012308	0.0154402	0.0114762	0.00664351
-0.0118925	-0.00587119	-0.00422511	0.00137422			-0.0109057	0.0161596	0.0111228	-0.00273047
-0.0119074	-0.00896931	-0.00510812	-0.00257991			-0.0111723	0.0174443	-0.00395505	-0.0209302
-0.012508	-0.0113553	0.00461223	0.00435028			-0.0123446	0.0191646	0.0102459	-0.0102767
-0.0121262	-0.00962747	-0.00268802	0.00839796			-0.0118734	0.0226795	-0.00211443	0.000872182
-0.0117778	-0.0170527	-0.00997045	-0.0249902			-0.0119934	0.0125285	0.000204459	-0.0102034
-0.0119304	-0.0109768	0.00502286	-0.0230805			-0.0110119	0.0172509	-0.00577286	-0.0213188
-0.0126073	-0.00871	0.0140878	0.0161958			-0.0122216	0.0214557	0.00383811	-0.00362853
-0.0119864	-0.00775305	-0.00331341	0.00668794			-0.0120106	0.0195462	-0.00749579	0.0139002
-0.0123906	-0.00674472	0.00183811	0.00707743			-0.0119358	0.0189415	-0.00316508	0.00234139
-0.0123433	-0.00828987	0.00230902	0.00817446			-0.0119951	0.0190043	-0.00831927	0.0155137
-0.0117393	-0.00725857	-0.00508998	0.00857795			-0.0102785	0.0227202	-0.000527678	0.0154068
-0.0122197	-0.00978047	0.00186685	0.0129786			-0.0121019	0.0148435	-0.00874995	0.00480178
-0.0121077	-0.00834395	-0.00108039	0.00423507			-0.0116591	0.0131688	0.0121324	0.00425614
-0.0125237	-0.00941786	0.00512143	0.00841516			-0.0122912	0.0135043	0.00767312	0.00868705
-0.0107533	-0.00717508	-0.0236256	0.000825843			-0.0126224	0.0165463	0.00441016	0.00822438
-0.012536	-0.00889895	0.00738519	0.0104524			-0.0120136	0.0151315	0.00338384	0.0033114
-0.0119069	-0.0136296	-0.012063	-0.00209732			-0.0106206	0.00616913	-0.021592	-0.0176044
-0.0120074	-0.00810155	-0.00496806	0.00251787			-0.0124517	0.021991	0.013826	0.00372916
-0.0122669	-0.0108724	0.000972062	-0.00224512			-0.0122782	0.0185218	0.00614046	-0.00241963
-0.0117609	-0.00771294	-0.00370949	-0.00074571			-0.0112686	0.0144533	-0.00132548	-0.000760691
-0.0118492	-0.0103851	-0.000707005	-0.00800339			-0.0120484	0.0157122	-0.00937356	0.00477512
-0.0123606	-0.00849115	0.0101066	0.0111917			-0.0118679	0.0166548	-0.0158537	0.0191953
-0.0122817	-0.00604793	0.00240676	0.0110009			-0.0122002	0.0184879	-0.00619942	0.00535452
-0.0123693	-0.00805249	0.0034235	0.0174466			-0.0117805	0.0145606	0.00242919	0.00625646
-0.0119957	-0.00937703	-0.000187283	0.01453			-0.0123378	0.0140834	0.00656996	0.00248502
-0.0124654	-0.0134869	0.00734353	0.0169694			-0.0117922	0.020182	-0.00798108	0.00040121
-0.0108969	-0.00408891	-0.0203461	0.0092687			-0.0108598	0.00981426	0.00508016	-0.00285596
-0.0124426	-0.00339654	0.00544973	0.00255585			-0.0116634	0.0199768	0.00424188	-0.00546588
-0.0120711	-0.00934074	0.000697103	0.016964			-0.0111962	0.0146019	0.00552911	-0.00651671
-0.0114841	-0.0112143	0.104933	-0.159509			-0.0121128	0.0157219	-0.00383169	0.012258
-0.0122438	-0.00861983	-0.00464296	0.00555245			-0.0119607	0.0176266	-0.00207298	-0.000812578
-0.0114636	-0.00554088	0.00188966	-0.0173788			-0.0120529	0.02132	0.00819626	-0.00464349
-0.0110909	-0.0103551	-0.0185099	-0.00579063			-0.0119077	0.0236082	-0.0141746	0.00822393
-0.0120777	-0.00742185	-0.00229058	0.0109268			-0.0123663	0.0135524	0.0105035	-0.0180629
-0.0122909	-0.0144594	0.00212474	-0.0322849			-0.0125427	0.0121923	-0.00240922	0.00228671
-0.0121624	-0.00764667	0.00259083	0.0132143			-0.0108333	0.00795737	0.00170599	-0.0138508
-0.0116005	-0.00662932	-0.00933999	0.000266101			-0.012006	0.0126122	-0.00871337	-0.010005
-0.0118797	-0.00706218	-0.00684589	0.00802231			-0.0121536	0.0141111	0.00343091	-0.00966553
-0.0123434	-0.00720016	-0.00181537	0.0079572			-0.0122002	0.0156234	-0.00323753	-0.00573083
-0.0114746	-0.0103687	-0.0145053	-0.0162721			-0.011941	0.0189722	-0.00519567	0.00560441
-0.0120752	-0.00655615	-0.0059086	0.00442603			-0.0116363	0.00968497	0.0112944	-0.0244849
-0.0116722	-0.00581275	-0.0105386	-0.00869748			-0.0119728	0.01882	-0.0118201	-0.000380364
-0.0100721	-0.00320237	-0.0201854	-0.00320123			-0.0116776	0.0183831	-0.0103807	-0.00167018
-0.0122482	-0.00867314	0.000612009	0.00632223			-0.0123697	0.0204129	0.0100974	-0.00542483
-0.0107685	-0.00810384	-0.00223701	-0.00379512			-0.0120052	0.0173625	0.00854897	-0.0174649
-0.0117267	-0.00721216	-0.0119108	0.00195432			-0.0124266	0.015396	0.00775035	-0.00290688
-0.0121736	-0.00426145	0.00900306	-0.00653911			-0.0116084	0.010115	-0.0148207	-0.0168049
-0.0109896	-0.0135316	-0.0275111	-0.0255256			-0.0114028	0.0147191	-0.0115009	-0.00614348
-0.0117455	-0.0043316	-0.00329277	-0.00495767			-0.0113982	0.0125032	0.00607753	-0.0167421
-0.0124732	-0.00902344	0.0035836	0.000732554			-0.011867	0.0130854	-0.00438074	-0.00244836
-0.0121292	-0.00867533	-0.00102904	-0.00167873			-0.00978841	0.0133188	-0.00643676	0.00114595
-0.0113652	-0.00605171	-0.0150075	7.89107e-05			-0.012257	0.0119899	0.0064969	-0.0191478
-0.0120062	-0.00796514	-0.00345699	-0.00742307			-0.0123683	0.014223	0.0109295	0.00431378
-0.00782118	-0.00162782	-0.00502459	-0.0160278			-0.011711	0.0165486	-0.00581601	0.0154151
-0.0117271	-0.00737403	-0.00695389	0.00438732			-0.0122348	0.0186778	0.0261192	-0.0278459
-0.0113747	-0.00644	-0.00817206	0.0032067			-0.0116786	0.0158924	0.00954774	0.000541618
-0.0121723	-0.00633365	0.000431603	0.0153829			-0.0118905	0.0153464	0.00120271	0.00104628
-0.0115818	-0.0130464	-0.0152581	-0.00714692			-0.0118635	0.0156699	-0.00118826	0.00187645
-0.0118846	-0.00107023	0.00296718	-0.0232602			-0.0122664	0.0169888	0.000794404	0.00469357
-0.0120636	-0.00643706	-0.00142536	-0.00256144			-0.0122498	0.0129216	-0.00648837	-0.00615179
-0.0118464	-0.00785122	-0.0105431	0.00929747			-0.0124066	0.0136882	-0.000960688	-0.00437242
-0.012028	-0.013782	-0.00596043	-0.0265279			-0.0115618	0.0150505	-0.0078461	-0.00926485
-0.0113817	-0.00863016	-0.0142676	0.011046			-0.0119485	0.0241171	-1.16808e-05	-0.0166131
-0.0120609	-0.00827406	-0.00436437	0.00143451			-0.0119024	0.0153752	-0.00961043	-0.00580213
-0.0119536	-0.00829824	-0.00713935	0.0053294			-0.0117694	0.0214602	-0.0146167	0.0123726
-0.0124978	-0.00852358	0.00446229	0.00741472			-0.0123779	0.0135357	0.00851501	-0.00815895
-0.0119536	-0.00872491	-0.00820042	0.00177635			-0.0116219	0.0191823	0.0189252	-0.0115254
-0.0119973	-0.00696548	-0.00551201	-0.00986216			-0.012035	0.0153557	-0.0105226	0.00211461
-0.0118226	-0.00920184	-0.00451425	-0.0204694			-0.0117842	0.0156467	-0.0122215	-0.00545544
-0.0116122	-0.00795182	-0.0165937	-0.0161631			-0.0119514	0.021055	-0.0169794	0.00933334
-0.0117422	-0.000818779	0.00970555	-0.0290089			-0.0118324	0.0191756	-0.00898816	0.00188506
-0.0109807	-0.00270928	0.00561181	-0.0136275			-0.0112833	0.0174498	-0.0125461	-0.0195206
-0.0113175	-0.00693246	-0.0190724	-0.003355			-0.0120448	0.0184383	0.00459176	-0.00443395
-0.00972614	-0.00619878	0.00221862	-0.0107984			-0.0118856	0.0137923	-0.0170396	0.0102527
-0.0119279	-0.00602142	-0.00675488	-0.000444557			-0.0117885	0.0104928	-0.00766223	0.00346593
-0.0117941	-0.0063603	-0.0126504	-0.00583144			-0.0119946	0.0206458	-0.00340975	0.000944459
-0.0122422	-0.00375512	0.00376623	-0.0122055			-0.0096315	0.0107653	-0.0187965	-0.0110588
-0.0122891	-0.00915147	0.00111797	-0.00512538			-0.00940671	0.0127706	-0.00488738	-0.0240778
-0.011745	-0.00842305	-0.0119677	0.0012594			-0.0121999	0.0187611	4.87175e-05	0.0110028
-0.0121077	-0.00705679	-0.00259082	0.00715623			-0.0115088	0.0151145	-0.0154326	-0.00574472
-0.0117962	-0.00915182	-0.00545472	-0.0041892			-0.011774	0.0191665	-0.00607521	0.00939511
-0.0121379	-0.00753355	-0.00179839	0.00302057			-0.0121661	0.0195139	-0.000718895	0.00425101
-0.0123895	-0.009256	0.00569223	0.0103357			-0.0108627	0.0150467	0.00605263	-0.029005
-0.0122606	-0.00742057	0.0013907	0.0137066			-0.0121951	0.0178173	-0.00558422	0.00773436
-0.0124397	-0.0128795	0.00314291	0.00347464			-0.0118052	0.0207525	-0.0255231	0.0230616
-0.0116694	-0.00883327	-0.011375	0.0046269			-0.0111897	0.00447582	-0.00841434	-0.00651357
-0.0117377	-0.00725559	-0.00651638	0.0103834			-0.0112831	0.0141828	-0.0183959	0.00337272
-0.0124881	-0.00661736	0.0129	0.0127803			-0.011977	0.0163207	-0.0177538	0.00222222
-0.0121726	-0.0064613	0.00413683	0.0010863			-0.0119153	0.0162176	-0.00824686	-0.0113362
-0.0125025	-0.00760849	0.0138981	0.00490892			-0.0120194	0.0158017	0.000887762	-0.00197412
-0.0116197	-0.00809188	-0.0127748	0.00656069			-0.0117429	0.0144398	0.00470939	-0.00740973
-0.0121654	-0.00752687	-0.0024369	0.00765311			-0.0122009	0.0180096	0.00262365	0.00180543
-0.0125145	-0.00854477	0.00514841	0.0105915			-0.0118008	0.0146133	-0.00360852	-0.00949442
-0.0120521	-0.00797917	0.00367242	0.0170756			-0.012124	0.0154696	0.000392095	-0.0101816
-0.0116007	-0.0102436	0.00368821	-0.00783078			-0.0116767	0.0171133	-0.0113939	0.00648558
-0.0122371	-0.00740501	0.000405578	0.0133889			-0.0111531	0.0127042	-0.00865425	0.000533369
-0.0118456	-0.00896164	0.00309044	0.0043489			-0.0113951	0.0112723	-0.00398803	-0.014582
-0.0124443	-0.00865205	0.00538984	0.005163			-0.0106799	0.0169701	-0.00372035	0.000941336
-0.0109119	-0.00741556	-0.00470674	-0.00351604			-0.0120664	0.0163086	-0.00445913	-0.00423265
-0.0122658	-0.00812748	0.00838091	-0.0150033			-0.0119089	0.0174287	-0.0140587	0.0108934
-0.0119221	-0.00812157	-0.00671759	-0.00240521			-0.0123189	0.0186582	-0.00366019	5.03622e-05
-0.0122979	-0.0080776	0.00111205	0.00800105			-0.0108974	0.0146798	-0.0285021	-0.0209506
-0.0125	-0.00756915	0.00317214	0.000289611			-0.0114451	0.0140831	-0.00875411	-0.00272631
-0.0123	-0.00707124	-0.000747891	0.00105949			-0.0117762	0.0109919	0.00820982	-0.0311069
-0.0120966	-0.0032758	0.0046838	-0.00106552			-0.0116263	0.0165824	-0.0106612	-0.00570027
-0.01211	-0.0075337	-0.00380912	0.0021665			-0.0125783	0.0230365	0.0130543	-3.61115e-05
-0.0121887	-0.00732011	0.00235902	-0.00154492			-0.0110536	0.011137	0.00206055	-0.0118779
-0.0112393	-0.0100166	0.00383016	-0.00882738			-0.0111164	0.0131619	-0.0191981	-0.00424458
-0.0121499	-0.0145146	0.0208416	-0.00403558			-0.0119203	0.0130718	-0.00673572	-0.00348306
-0.0123904	-0.0079105	-0.000817741	0.00201423			-0.0121022	0.0212587	0.00174325	-0.0102162
-0.012153	-0.0071072	-0.00124886	-0.00334676			-0.0116458	0.0134047	-0.0141121	0.00590041
-0.0124633	-0.00896701	0.0118045	-0.0105357			-0.011706	0.015267	-0.00887194	-0.0131543
-0.00861827	-0.00168533	0.0106745	-0.0229392			-0.0121434	0.0197754	-0.00812357	0.0130112
-0.00734571	-0.00103523	0.00330932	-0.00822019			-0.0119435	0.0164812	-0.00331439	-0.0087292
-0.0122721	-0.00805373	-0.000457178	-0.00669196			-0.0119103	0.0182305	0.00454599	-0.0026277
-0.0121726	-0.00841593	0.00319281	-0.016605			-0.0119682	0.017226	-0.0125047	0.0111028
-0.0122528	-0.00847338	0.00847632	-0.017921			-0.0123735	0.0164016	0.00872281	0.00547445
-0.00966611	-0.0019908	0.00128065	-0.0180053			-0.0122079	0.0154554	-0.0006417	0.00165182
-0.012059	-0.00490845	0.00909028	-0.0196816			-0.0116112	0.0208926	-0.0131824	0.00709314
-0.0122873	-0.00703944	-0.00363524	-0.00543759			-0.0118166	0.0204415	-0.00469719	-0.0131716
-0.0106712	-0.00695666	0.00331259	-0.015088			-0.0124698	0.0206297	0.000314162	0.0144783
-0.012455	-0.00880444	0.00616911	-0.0128002			-0.0126234	0.015388	0.0156242	0.0075503
-0.0124005	-0.00784202	0.00382158	-0.00464562			-0.0115703	0.0164036	-0.0130065	0.00846831
-0.0116791	-0.00765176	-0.0156138	-0.00614602			-0.0114942	0.0174063	0.025025	-0.00686667
-0.0123068	-0.00389659	0.000722195	-0.0256088			-0.0121621	0.0142057	0.000819046	0.00222277
-0.0124524	-0.00656494	0.000913172	-0.00450169			-0.0112191	0.0186181	-0.0285013	-0.00719839
-0.0121143	-0.006195	-0.00365651	-0.0060817			-0.0121424	0.0199642	0.0117347	-0.0104059
-0.00742961	-0.00794592	0.00247958	-0.0120219			-0.0116469	0.020707	-0.0101991	-0.00189391
-0.0110871	-0.0102882	-0.00178182	-0.0240546			-0.0118148	0.0176085	-0.0235319	0.00925455
-0.0107235	-0.007306	-0.000538518	-0.0148469			-0.0113659	0.0128886	-0.0121155	-0.0238586
-0.0119146	-0.00575456	-0.0116538	-0.00781743			-0.0126262	0.0130672	0.0120572	0.00375344
-0.0118489	-0.0078025	-0.0113386	-0.00395344			-0.0117328	0.01749	-0.00853955	-0.0178702
-0.0094618	-0.00450403	-0.00520197	-0.00104859			-0.0117347	0.0142467	-0.00574776	-0.00639573
-0.0106669	0.0293548	-0.00456083	-0.054726			-0.0114848	0.0194275	-0.0159784	0.00595624
-0.0121574	-0.00858586	-0.00519359	-6.27464e-05			-0.0119256	0.0168864	-0.00124931	-0.00287883
-0.012009	0.00322107	0.00451439	-0.0219876			-0.0121833	0.0163899	0.00180392	-0.00698014
-0.0116734	-0.00609416	-0.0138412	-0.00456564			-0.0119671	0.00972988	-0.0115023	-0.016433
-0.0124249	-0.0126574	-0.00275248	-0.0358497			-0.0113861	0.0156319	-0.0109489	-0.0123841
-0.0122577	-0.00388907	0.003951	-0.0114454			-0.012472	0.0178568	0.0100695	-0.00906553
-0.0122648	-0.00737636	0.00590252	-0.016031			-0.012548	0.0161616	0.00955253	-0.0104255
-0.0122814	-0.0089319	0.013904	-0.049907			-0.0115296	0.0115842	-0.0161605	-0.00771488
-0.011315	-0.00890997	-0.0166115	-0.0172177			-0.0124752	0.0148675	0.0214015	-0.0279541
-0.0113338	-0.00680432	-0.00441485	-0.0174171			-0.011805	0.0182509	-0.00482508	0.00309396
-0.0122411	-0.0128066	-0.000855496	-0.00779145			-0.0116244	0.0142906	-0.0135875	0.00584618
-0.0119502	-0.00809012	0.00690443	-0.0390762			-0.0120954	0.0238687	-0.0284177	0.0247506
-0.0122384	-0.00831733	0.000537325	0.00124888			-0.0109071	0.0214282	-0.00525548	-0.00400241
-0.0123853	-0.0077298	0.00297629	0.00796386			-0.0120318	0.0206139	0.0121156	0.0013346
-0.0123539	-0.00867927	0.0033194	-0.00119971			-0.0121842	0.0144232	-0.00382505	0.00519359
-0.012248	-0.0104175	-0.00204024	-0.00808914			-0.0123893	0.0131552	0.00112166	-0.00148052
-0.0119516	-0.00564494	-7.0537e-05	-0.00368726			-0.0118321	0.0207024	-0.0086916	-0.00515996
-0.0116003	-0.00670652	0.00536741	-0.00727451			-0.0120085	0.0180631	-0.00799153	0.0126105
-0.012491	-0.00808813	0.00280441	-0.00125943			-0.0124186	0.0140694	0.00899856	0.000454602
-0.0123753	-0.00707264	0.00338607	-0.000577111			-0.011308	0.0161159	-0.00970437	-0.00679137
-0.0125271	-0.00836618	0.00735757	0.00825707			-0.0124978	0.0200291	-0.00017574	0.00183342
-0.0124156	-0.0074062	0.00366699	0.00104042			-0.0115583	0.0162505	-0.0146438	0.00551903
-0.012268	-0.00155678	0.00465153	0.00838577			-0.0121521	0.0219242	-0.000667219	0.0105899
-0.0108989	-0.00752302	-8.54724e-05	-0.00644938			-0.0120264	0.0164478	0.00556542	0.000671175
-0.0123935	-0.00799678	0.00371942	0.000798508			-0.0115028	0.0187925	-0.0121371	0.00129229
-0.0120429	-0.00741162	-0.00430507	0.010028			-0.0122681	0.0154253	0.00334042	-0.000398625
-0.0123853	-0.00702554	0.0027966	0.00634075			-0.0123684	0.0140318	0.00872534	-0.00242164
-0.012113	-0.00792604	-0.000342241	0.0120861			-0.0115243	0.0229781	-0.0132395	0.000264328
-0.012096	-0.00838618	-0.00231175	0.0032273			-0.0115189	0.0169462	-0.0171326	0.00149848
-0.0125711	-0.00733255	0.00946939	0.0190112			-0.0112378	0.00972513	0.00343852	-0.00814272
-0.0120529	-0.00746667	0.00756044	0.0126711			-0.0122219	0.0178479	-0.00972289	0.0169328
-0.0125263	-0.0100086	0.00682826	0.00747472			-0.0118387	0.0146252	-0.0111134	0.00965807
-0.0123735	-0.00742619	0.00443315	0.00944696			-0.0121764	0.0166861	0.00336569	0.0153837
-0.0124773	-0.00774018	0.00771553	0.00633256			-0.0118903	0.020209	-0.0138701	0.0105772
-0.0125278	-0.0108643	0.0103221	0.00795434			-0.0118326	0.0140576	-0.0129533	-0.0133238
-0.0117495	-0.00799884	0.00750875	0.00147217			-0.0114567	0.0157935	-0.0143184	0.0069553
-0.0121503	-0.00756157	0.00303194	-0.00344753			-0.0119659	0.0210554	0.00549331	-0.00777499
-0.0110254	-0.00190917	0.0141867	-0.000440556			-0.0102715	0.0121153	0.0090571	-0.0248917
-0.0124646	-0.00799972	0.00422387	-0.00601644			-0.0121117	0.018167	-0.00437208	-0.00107527
-0.0120017	-0.00701918	-0.00136903	-0.00100222			-0.0122326	0.0147298	-0.00505297	0.0091488
-0.0118263	-0.00710329	-0.00180552	0.0197592			-0.0126792	0.0280198	0.00105303	0.0114308
-0.012079	-0.00784396	0.0004187	-0.000563643			-0.0106724	0.0160756	0.00428864	-0.00693727
-0.0114408	-0.00661201	0.00316084	0.013961			-0.0121869	0.0134237	0.00960432	0.00484366
-0.012066	-0.00861104	0.00858712	0.00421954			-0.0115914	0.0121565	-0.0185187	0.0121839
-0.0125588	-0.0101089	0.00924905	0.0201056			-0.0118844	0.0159061	-0.00652941	-0.00480883
-0.0118086	-0.00779741	-0.00415053	0.0149394			-0.0113814	0.0176961	-0.0212324	0.0078645
-0.0125532	-0.00704918	0.0121179	0.00693796			-0.0106796	0.0181404	-0.023996	-0.00953675
-0.0113862	-0.00969913	0.00281106	-0.0112245			-0.0117714	0.00739275	-0.0195051	-0.00691423
-0.0113151	-0.00678991	0.000250537	-0.00198793			-0.011844	0.0164482	-0.0127143	-0.00536994
-0.0125714	-0.00890341	0.0109135	0.0111906			-0.0123753	0.0160024	-0.00108997	-0.00530361
-0.0124746	-0.00728411	0.00518564	0.00566597			-0.0120596	0.0157256	-0.00680496	-0.00363337
-0.01255	-0.0108072	0.00791574	0.0104845			-0.0116683	0.0155802	-0.0158686	-0.00419855
-0.0125194	-0.00855419	0.00248784	0.0096812			-0.0121874	0.0212728	0.0021995	-0.00662459
-0.0123407	-0.00899351	0.00191198	0.0143691			-0.0125708	0.0222652	0.00861638	0.000249087
-0.0124336	-0.00829538	0.00184693	0.0102435			-0.0117238	0.0152676	-0.00512596	-0.00123586
-0.0124836	-0.00817538	0.00793369	-0.00293019			-0.0117595	0.0161512	-0.00693901	0.00338475
-0.0120446	-0.00588623	-0.00653088	-0.0072063			-0.0111517	0.0134508	-0.0159618	-0.00614027
-0.0124785	-0.00733698	0.013658	0.00558914			-0.0124131	0.0270221	0.00216056	0.0126936
-0.0125577	-0.00782572	0.00965914	0.013392			-0.0126906	0.0212833	-0.0215678	0.0256495
-0.0120587	-0.0298563	-0.0263675	-0.010199			-0.0111945	0.0161088	0.0131558	-0.00426195
-0.00988923	-0.00433587	-0.00555574	0.00430512			-0.0117516	0.015132	-0.0128163	0.00218665
-0.0118686	-0.0110909	-0.0160361	-0.00701368			-0.00625429	0.00675438	-0.00231262	-0.00155103
-0.011777	-0.00664246	0.00693332	0.00100386			-0.0125666	0.0215669	0.00375741	0.00111807
-0.012048	-0.00792092	-0.00378962	-0.000369042			-0.0124941	0.0190406	0.00597745	-0.00441534
-0.0121121	-0.00901705	-0.00206738	0.00206342			-0.0115366	0.0167369	-0.00754994	-0.00947343
-0.0122215	-0.00691043	0.0010621	0.01265			-0.012543	0.0162536	0.00942347	0.00345969
-0.0122127	-0.00758595	-0.00267469	0.00658765			-0.0118417	0.0165474	-0.00807188	-0.000747346
-0.0099629	-0.00989195	0.00593759	2.66689e-05			-0.0123796	0.0244713	-0.0113084	0.00747133
-0.0122155	-0.00824917	0.00411348	0.0209771			-0.0113372	0.0205872	-0.0119679	0.00713772
-0.0123629	-0.00615412	0.00515366	0.0111691			-0.0120357	0.0170654	-0.00287234	0.00440522
-0.0108543	-0.00583742	0.0100164	0.00513096			-0.0121673	0.0206231	-0.00416993	0.00371655
-0.011512	0.0023328	0.00599187	0.00170416			-0.011994	0.0223917	-0.00762165	0.010982
-0.00454171	-0.00421834	0.00331674	-0.00628474			-0.0112928	0.0169009	-0.00059804	-0.0151613
-0.0123459	-0.00879434	-0.000130893	0.00866285			-0.0123423	0.0161362	0.00589429	0.00920408
-0.0117941	-0.0103569	0.00191409	-0.0129066			-0.0116236	0.0140064	-0.0101425	0.00212068
-0.0123095	-0.00774934	0.00125923	0.00870264			-0.0126731	0.0198528	0.0100812	0.011985
-0.012505	-0.00891819	0.00802617	0.0135363			-0.0123702	0.0176113	0.00239149	0.00927092
-0.0121072	-0.00853031	0.0116943	-0.00291281			-0.0118116	0.0167361	0.000390306	-0.012838
-0.0118134	-0.00673515	-0.00630692	0.0124416			-0.0121622	0.0182997	-0.0101678	0.0095528
-0.0122089	-0.00701964	0.000201358	0.0138867			-0.0111399	0.0179888	-0.0296537	0.00403152
-0.0121982	-0.0134094	0.00212562	-0.00698965			-0.0125378	0.0169249	0.0160022	-0.0163342
-0.0119144	-0.0075178	-0.00411439	0.0086632			-0.0118663	0.0136601	-0.0020632	-0.00727593
-0.0119095	-0.0111799	-0.00479436	-0.00604097			-0.0121414	0.0233177	-0.0139386	0.0256196
-0.0122025	-0.0138584	-0.00719054	-0.0170941			-0.0124468	0.0166915	-0.00390934	0.0047009
-0.0119067	-0.0076186	-0.00872084	-0.0046667			-0.0123805	0.0193493	0.000839654	0.00627039
-0.0119136	-0.00679226	0.00195111	0.00167521			-0.0118917	0.0140036	-0.00457686	-0.0148318
-0.0119913	-0.00869239	0.00348148	-0.001228			-0.0126845	0.024399	0.00149138	0.0137169
-0.0119168	-0.002746	0.00792007	0.00556973			-0.0113702	0.0220084	-0.0113791	-0.00904894
-0.0120661	-0.00821168	-0.00196172	0.0132618			-0.0126479	0.0252254	0.000273502	0.00321539
-0.0124702	-0.00805207	0.00436331	0.0135254			-0.0116056	0.0122757	-0.009807	-0.0131222
-0.0120492	-0.00331389	0.0123854	0.0213463			-0.0118608	0.0109053	0.00157733	0.00164047
-0.0118628	-0.00870808	-0.00391905	0.00876594			-0.0126818	0.0227358	-0.00686448	0.0125539
-0.0122302	-0.00656387	0.00448633	-0.00846311			-0.0122089	0.017269	0.00186005	-0.0129237
-0.0119754	-0.00726776	-0.00745846	0.00543795			-0.012231	0.0170445	-0.00418358	0.0050319
-0.0117616	-0.00815779	-0.00913336	0.005896			-0.0126312	0.0176401	0.00791138	0.005947
-0.0115767	-0.00817082	-0.0119121	-0.00259947			-0.00894821	0.0122184	-0.000108256	-0.0177709
-0.0116528	-0.00105428	-0.0146784	-0.00739013			-0.0118205	0.0119028	-0.00339904	-0.0141808
-0.0121715	-0.0150539	-0.00554095	-0.00903034			-0.0118907	0.0186443	-0.00874674	-0.00444368
-0.0125114	-0.00868201	0.00615165	0.00298652			-0.0124612	0.0178905	0.00171202	-0.00477833
-0.0122656	-0.00767164	0.00108996	0.00138992			-0.0126753	0.018219	0.00882913	0.0101425
-0.0110029	-0.00469634	-0.000478596	-0.0174523			-0.0125723	0.0217483	0.0147701	-0.0143373
-0.0124423	-0.00698035	0.00217458	0.00862594			-0.0116035	0.0212201	0.00544174	-0.00816261
-0.0104953	-0.000885201	0.0100375	0.0103894			-0.0121621	0.018088	0.00501748	-0.00751549
-0.0119423	-0.00799451	-0.00378509	-0.00278493			-0.0126722	0.0265628	0.00303794	0.0119761
-0.0118922	-0.0083454	-0.00378458	0.00835497			-0.012614	0.0164163	0.0180394	0.00469375
-0.0126032	-0.0100472	0.0110029	0.0138262			-0.0103583	0.0145275	0.00242318	0.000616687
-0.0125331	-0.00883125	0.00625682	0.0100156			-0.0126822	0.0174487	0.0171598	0.00762977
-0.0125395	-0.00820763	0.00826943	0.00711852			-0.0120989	0.0147441	-0.014798	0.00564197
-0.0122354	-0.00868319	0.0010195	0.0102856			-0.0124004	0.0180273	0.00616608	0.00588666
-0.011638	-0.00835551	-0.00955451	0.00541428			-0.012431	0.0140071	0.00969835	-0.0037206
-0.0117659	-0.00686681	-0.0123801	0.00690134			-0.0116124	0.0154345	-0.0160533	0.00612515
-0.0120189	-0.00854494	-0.0019336	-0.014441			-0.0117648	0.014422	-0.00914231	-0.000295148
-0.0116756	-0.00749752	-0.00689576	0.00011689			-0.0126319	0.0167668	0.00652508	0.00397257
-0.01158	-0.00620494	0.0147061	-0.00713677			-0.0115266	0.0177772	-0.0163493	0.0014594
-0.0120081	-0.00913396	-0.00574281	0.00692316			-0.0105805	0.0140896	-0.0359574	0.00862166
-0.0121816	-0.00948082	0.00100988	0.000129673			-0.0126743	0.0281176	0.0115568	0.0154081
-0.0125476	-0.00794222	0.00750745	0.0129021			-0.0115171	0.0207254	0.0183958	-0.00837933
-0.012307	-0.00735203	0.00104636	0.0129077			-0.0118791	0.0130699	-0.00752163	0.00392216
-0.0124169	-0.00832058	0.00336189	0.00869146			-0.012207	0.0168546	-0.00417879	-0.00417626
-0.0124396	-0.00964839	0.00369219	0.0105482			-0.0116177	0.0123789	-0.0166237	-0.000906487
-0.0123138	-0.00668598	0.00193981	0.0139186			-0.012509	0.0253135	0.0161732	-0.00551299
-0.0115675	-0.00720353	-0.0114769	0.0129816			-0.0122405	0.0160871	0.00505613	0.00793397
-0.0114146	-0.000588775	0.0112151	0.000771256			-0.0124028	0.0210532	0.00833905	-0.00346809
-0.0121774	-0.0104468	-0.00358054	-0.00109557			-0.0124163	0.0222717	0.015243	-0.00872915
-0.0123365	-0.00350004	0.00609628	0.0021801			-0.0121391	0.0150856	0.00900791	-0.0107481
-0.0125049	-0.00772512	0.0076897	0.00687775			-0.0117401	0.0130116	-0.0183431	-0.00986927
-0.0121907	-0.00793655	0.00259416	0.0125576			-0.0113291	0.0257464	0.0134979	0.00364916
-0.0124185	-0.00890664	0.00274267	0.00891435			-0.0122797	0.01462	0.00788035	-0.0101417
-0.0121254	-0.00662584	0.00746712	-0.00637551			-0.0122782	0.0152176	0.00984319	-0.000307892
-0.0120513	-0.0082235	-0.00774197	0.00122634			-0.0126384	0.00868698	-0.00327139	-0.000266874
-0.0116695	-0.00852857	0.0134392	-0.00329442			-0.010819	0.0140373	-0.0135078	-0.00907192
-0.012125	-0.00649961	-0.00186445	0.0175451			-0.0117205	0.0169262	-0.0136063	0.00161792
-0.0123325	-0.00842728	0.00485974	0.012902			-0.0117929	0.0131894	-0.0133986	0.00329522
-0.0122482	-0.00735243	7.65846e-05	0.0080035			-0.0115719	0.0174119	-0.00257959	-0.00737981
-0.0120064	-0.00204783	0.0036801	0.00070598			-0.0117045	0.0118896	-0.0152871	-0.0241055
-0.012153	-0.0110497	0.00303404	0.0136079			-0.00876377	0.00626212	-0.00146788	0.000424957
-0.0123343	-0.007647	0.00679285	0.0201076			-0.0118688	0.0142721	-0.00657181	0.00050667
-0.0112101	-0.0119759	0.00185769	-0.0209292			-0.0117115	0.0204958	0.0184918	-0.0157029
-0.0122248	-0.00805792	0.000592115	0.0100102			-0.0121893	0.0182221	0.0121025	-0.00946617
-0.0102349	-0.00572352	0.00166947	0.000252091			-0.01206	0.0157996	-0.00513781	0.0179288
-0.0121268	-0.00946989	-0.00142021	-0.000338679			-0.0121256	0.0151169	0.00971509	-0.00772165
-0.012178	-0.00840393	-0.00200805	0.00903845			-0.00969001	0.0175148	-0.0202065	-0.00796675
-0.0122273	-0.00800038	0.0038016	0.00740002			-0.0111801	0.0220157	-0.00823823	-0.0208055
-0.0116337	-0.00863696	-0.00156447	0.00274097			-0.0126502	0.0242385	0.00848178	0.00578881
-0.0113071	-0.00824113	-0.0062998	0.00396916			-0.0124289	0.0117356	0.00249418	0.00663393
-0.0112448	-0.00431121	-0.00181805	0.00763753			-0.0124632	0.0148369	0.00460985	-0.00529231
-0.0121676	-0.00786641	-0.00109683	0.00206381			-0.0122148	0.0188653	0.00201546	0.0048531
-0.0114283	-0.0061168	0.00606362	0.00933236			-0.0117437	0.0199534	-0.0152626	0.00579964
-0.0122852	-0.00887045	-0.00172604	0.00941588			-0.0119166	0.0174154	0.00931038	-0.00214624
-0.0124452	-0.00695555	0.00417902	-0.0102052			-0.012363	0.0149682	0.00105947	0.00551974
-0.0110804	-0.000402382	-0.00775427	-0.00393547			-0.012076	0.0116877	-0.00843762	-0.0160848
-0.0125243	-0.00690261	0.0116384	0.0167557			-0.0125553	0.0199365	0.0120409	0.00680473
-0.0122781	-0.0102832	0.00392242	0.00592297			-0.0126227	0.0199815	0.00695636	-0.00644644
-0.0124857	-0.00834993	0.000992688	0.012007			-0.0122574	0.013473	0.00418123	0.00263902
-0.0120921	-0.00820027	-0.00102072	0.00643003			-0.0120156	0.0182407	-0.00267377	0.00880183
-0.0122561	-0.00802442	0.0118601	-0.00503607			-0.0126839	0.0243276	0.00781788	0.0114306
-0.0123199	-0.0077821	0.000241944	0.00502883			-0.012689	0.0244541	0.016617	0.00238423
-0.0121941	-0.00809215	-0.00295809	0.00531671			-0.0121155	0.0158054	0.0070563	0.0120038
-0.0123288	-0.00915423	0.00229074	-0.00227126			-0.0121128	0.0131718	-0.00302651	0.0109202
-0.0124775	-0.00913118	0.00411794	-0.00575881			-0.0124375	0.0134805	0.00565624	0.00721584
-0.0120311	-0.00681102	-0.00669146	0.00272866			-0.0114146	0.0148722	-0.0129675	0.00449386
-0.0125379	-0.00834539	0.0090324	0.00956164			-0.0119775	0.0166486	-0.00495482	0.00767734
-0.0123493	-0.0061725	0.0117627	-0.00347165			-0.0122048	0.0219879	-0.00234131	-0.00600509
-0.0125355	-0.00993166	0.00786025	0.005302			-0.0124247	0.0229737	0.011441	-0.0189419
-0.0117576	-0.00714347	-0.00821054	0.00803592			-0.0118515	0.0215464	-0.0284729	0.0289212
-0.0117374	-0.00789396	-0.00915838	0.00151529			-0.0121263	0.0112755	0.000849592	0.0027079
-0.0125311	-0.00851489	0.0109051	-0.000238197			-0.0125453	0.0186234	0.00845118	-0.00404022
-0.0123744	-0.00704372	0.000689754	0.0116004			-0.011154	0.0161672	0.0165609	-0.0161274
-0.0120673	-0.00846357	-0.00248124	0.00982092			-0.0114918	0.0182688	-0.0156266	0.01456
-0.012267	-0.00858762	-0.00109681	0.00437628			-0.0118994	0.01735	-0.00875422	0.00787944
-0.0124018	-0.0083481	0.00465206	0.00915581			-0.0120249	0.0166985	-0.00156791	0.00530848
-0.0120537	-0.00624903	0.0047089	-0.00407963			-0.0122318	0.0148437	0.00653298	-0.00610209
-0.0122285	-0.00782624	-0.00303812	-0.00586662			-0.0111868	0.0106773	-0.0154312	-0.00881382
-0.0117819	-0.0075868	-0.0107972	-0.00468237			-0.0109477	0.0142512	-0.00673107	-0.0132129
-0.012013	-0.00749691	-0.00469792	-1.19521e-05			-0.0121482	0.029549	-0.00474252	0.019739
-0.0100979	-0.008791	-0.00281344	0.00148102			-0.0111935	0.012162	0.0085088	0.00188823
-0.011249	-0.0065545	-0.00917587	0.00546511			-0.0118126	0.0188771	0.00488	-0.00320279
-0.0124178	-0.00619967	0.0056372	0.0133082			-0.0126906	0.0276908	0.00176607	0.00840489
-0.0120452	-0.00979922	0.00391489	-0.00251217			-0.0123135	0.0178636	-0.00274462	0.0108445
-0.0120909	-0.0105395	-0.0038969	-0.00570728			-0.0100332	0.0147572	-0.0225845	-0.0113581
-0.0124594	-0.00743733	0.00729159	0.0144278			-0.0121304	0.0123742	-0.00291165	0.0105874
-0.0125088	-0.00846165	0.0065552	0.00127152			-0.0125408	0.0205843	0.0131614	0.012075
-0.0124724	-0.00696588	0.00422409	0.0052785			-0.0120919	0.0165186	0.00121649	0.0113768
-0.0122793	-0.00431752	-0.000715859	0.0105765			-0.0118293	0.0171562	-0.0114469	0.00726755
-0.0125166	-0.00985558	0.00215215	7.52394e-05			-0.0103041	0.0121367	0.02022	-0.0154532
-0.0122098	-0.0086755	-0.00260153	-0.00158001			-0.0121353	0.00623359	-0.00488307	-0.0166912
-0.0119501	-0.0072479	-0.00669108	0.00374045			-0.0121949	0.0203706	0.0283568	-0.0135375
-0.0121248	-0.00901133	0.000289807	-0.00298603			-0.0121173	0.021509	-0.0026532	-0.00315795
-0.0119397	-0.00782775	-0.00897217	0.006863			-0.0111805	0.019878	-0.019676	0.00131308
-0.0124978	-0.00860252	0.00151496	0.00162328			-0.0122125	0.0160419	0.00764495	0.00672294
-0.0120935	-0.0085381	-0.0031358	-0.00411585			-0.0123875	0.0192925	0.0109538	0.0116336
-0.0123182	-0.00318007	0.013745	-0.0144875			-0.0125061	0.022934	0.0160021	-0.00829795
-0.0115174	-0.0116649	-0.000636967	0.00626552			-0.0121761	0.0194394	0.00355516	-0.00690378
-0.0125185	-0.00979511	0.00495543	0.00215241			-0.00861606	0.0138307	-0.00256552	-0.0221257
-0.01028	-0.00615793	-0.0105121	0.00139161			-0.0116279	0.0184149	0.017327	-0.0136182
-0.0117691	-0.00572408	-0.00462889	0.0124014			-0.0125227	0.0191839	-0.000148081	0.00506765
-0.0125725	-0.0089403	0.0096606	0.0134443			-0.0125868	0.0105653	0.00688564	-0.00577227
-0.0123184	-0.00501138	0.00477212	-0.00335395			-0.0124604	0.018484	0.0139811	0.0104269
-0.0115066	-0.00761887	-0.00281835	0.00390095			-0.0110757	0.0153808	0.011024	-0.003584
-0.012591	-0.00880308	0.0148648	0.0133781			-0.0122201	0.0167011	0.00309288	-0.00406878
-0.0109569	-0.00712434	-0.00687591	0.00930543			-0.0111108	0.0146093	-0.000623739	0.00555686
-0.0121415	-0.00696276	-0.000605661	0.00777422			-0.0116462	0.0182817	-0.0190488	0.00977008
-0.0117226	-0.00518807	0.00918152	-0.00195321			-0.0110756	0.0189021	-0.0332861	0.0103151
-0.0120396	-0.00792922	-0.00491532	0.00903407			-0.012682	0.015982	0.00361717	0.0259863
-0.0119629	-0.00610844	-0.00461129	-0.0126246			-0.0119084	0.0128051	-0.00445377	0.00978441
-0.0122748	-0.00779374	-0.00119425	-0.0038433			-0.0126156	0.025674	0.0129859	-0.00529447
-0.0122681	-0.00743865	0.00493775	-0.00263759			-0.0126003	0.0122382	0.00661086	0.00497039
-0.0120827	-0.00653914	-0.00579653	0.00125188			-0.0117695	0.0162859	-0.00715222	-0.0102271
-0.0123796	0.000450456	0.00372493	0.0315379			-0.0119119	0.021089	0.00152391	-0.0134349
-0.0122521	-0.00590546	-0.00192314	-0.00269341			-0.0118528	0.0216121	-0.0143865	0.0119789
-0.0121212	0.00122156	0.00114621	-0.0165056			-0.00863872	0.00871098	-0.0312441	-0.00613978
-0.0109886	-0.00978587	0.00581793	-0.0347462			-0.0125133	0.00832558	0.00119468	0.00396202
-0.01061	-0.00665493	-0.0285917	-0.014609			-0.0122511	0.0167946	0.00845058	0.00428965
-0.0116232	-0.00728764	-0.0129993	-0.00695327			-0.0112674	0.0194458	-0.0165152	0.00968691
-0.0119243	-0.00528676	-0.0072335	-0.0057961			-0.0109975	0.0163886	-0.00839628	-0.0194798
-0.0122238	-0.00781014	-0.00188165	-0.00361196			-0.00737706	0.0134324	-0.0334083	0.0103425
-0.0124838	-0.00730857	0.00259047	-0.005899			-0.0113058	0.0084733	-0.00319165	-0.0372018
-0.0120926	-0.00687255	-0.000380787	-0.00217791			-0.0126914	0.0199738	0.0183841	0.0131743
-0.0124188	-0.0119702	-0.00586364	-0.0125275			-0.012224	0.0146689	-0.000593802	0.00808993
-0.0117927	-0.00851468	-0.0030743	-0.0372715			-0.0120856	0.0155429	-0.00438499	0.00707932
-0.0117591	-0.00433603	-0.00721803	-0.00579922			-0.0122005	0.0190043	0.0327873	-0.00741255
-0.0124739	-0.00959373	0.00415083	-0.00531198			-0.0123477	0.0272247	-0.00644547	0.019937
-0.0124601	-0.0093984	0.00104985	-0.0060908			-0.0125163	0.0208281	0.0114216	0.00256153
-0.0121736	-0.00812596	-0.00486564	-0.00496857			-0.0114782	0.0130761	-0.0101905	0.00955527
-0.0120443	-0.00526143	0.0294587	-0.038821			-0.0115246	0.0144964	-0.016862	0.00591065
-0.0108167	-0.00274878	-0.00246672	-0.0055011			-0.0122555	0.0150222	0.0294034	-0.0239332
-0.0120757	-0.00779278	-0.00392167	-0.00323828			-0.012263	0.0194202	-0.00436345	0.0215507
-0.0108259	-0.00151688	0.00616248	-0.0233649			-0.00909898	0.0126652	-1.32968e-05	-0.0133566
-0.0122963	-0.00678318	0.00246671	-0.0102477			-0.0116549	0.0127321	0.0134417	0.00191248
-0.0121933	-0.00730219	-0.00281799	-0.00209007			-0.0116814	0.0134297	-0.00906696	0.0070936
-0.0121995	-0.0113521	-0.000829338	-0.00807501			-0.0115872	0.0200881	-0.0175741	0.00964223
-0.0121547	-0.00698655	0.00135194	-0.00625797			-0.011547	0.0139354	0.00280882	0.000254208
-0.0122117	-0.00805985	-0.00332649	-0.00319101			-0.0125024	0.0178303	0.00914844	0.0102189
-0.0108879	-0.00340177	-0.0122819	-0.0158933			-0.0114554	0.0166448	-0.00113952	-0.0137942
-0.0120668	-0.00593291	-0.00198196	-0.00667683			-0.0125908	0.0188157	0.012064	0.00255123
-0.012469	-0.00725962	0.00498118	-0.0048925			-0.0121536	0.013375	0.000276863	0.00344734
-0.0123088	-0.00617203	0.000834753	0.00215714			-0.0117528	0.0223143	-0.015946	0.0123001
-0.0120083	-0.00378083	-0.00679327	-0.000986377			-0.0123353	0.0244533	0.00266477	0.0156932
-0.011136	-0.00603834	-0.0152869	-0.000213718			-0.0122307	0.0150901	-0.00570699	0.00229022
-0.011859	-0.00484126	-0.00122439	-0.00463928			-0.0124741	0.017327	0.00163114	0.00134339
-0.0118189	-0.00779342	-0.00888618	-0.00054053			-0.0103457	0.0124582	-0.0235629	0.00356244
-0.0124421	-0.00600137	0.00884172	-0.0132822			-0.0104049	0.0104199	0.014639	-0.00274623
-0.0120465	-0.00821906	-0.00560937	0.00842194			-0.0114375	0.0102638	0.00382514	-0.0165147
-0.0122974	-0.00734844	0.00346386	-0.00306069			-0.0113517	0.0160596	-0.0110496	0.00242683
-0.0123602	-0.00824606	-0.0018956	0.00565403			-0.0105054	0.0211994	-0.036797	-0.0105904
-0.0117772	-0.00697749	-0.0109574	0.00373963			-0.0123216	0.0185576	0.00489944	0.00163361
-0.0123216	-0.0095599	0.0127873	-0.0224587			-0.0124228	0.0126309	0.00909078	-0.0065021
-0.0120379	-0.00631942	-0.00583463	-0.00390229			-0.0124175	0.0114201	0.0113638	-0.0221473
-0.0123403	-0.00632347	0.000549781	-0.00372296			-0.0112666	0.0142884	-0.0140033	0.00746386
-0.0111928	-0.00568896	-0.0205117	-0.00717783			-0.0109492	0.0181628	-0.000174682	-0.000723255
-0.0122548	-0.0078597	-0.00127178	0.0126693			-0.0112232	0.0156804	-0.0207089	0.00497669
-0.0120959	-0.00857229	-0.00575482	0.00127706			-0.0112479	0.0148925	-0.00473416	0.0022266
-0.0121031	-0.00811388	-0.0034626	-0.00315299			-0.0109231	0.0150651	0.00445863	-0.00743471
-0.0122044	-0.00683659	-0.00067805	0.00343199			-0.0119517	0.0183985	-0.0172115	0.00986792
-0.0124955	-0.00732335	0.00323523	0.00337398			-0.0125086	0.0150962	0.00257376	0.00577713
-0.0124935	-0.00681289	0.00682839	0.00203457			-0.0125879	0.0180194	0.0173989	6.25928e-05
-0.0118507	-0.00646495	0.0025039	-0.0149915			-0.0116861	0.0161075	-0.0190339	0.00247252
-0.0118186	-0.000454264	-7.69827e-05	-0.0139923			-0.0126522	0.0149374	0.0144873	0.0155421
-0.0114472	-0.0160197	-0.00414751	-0.0307946			-0.0115426	0.0186596	-0.00307687	-0.00326234
-0.0114742	-0.00578233	-0.0113321	-0.000642994			-0.0123037	0.0220295	-0.00168925	0.0125249
-0.0124418	-0.0161542	0.00224092	0.00402954			-0.0115949	0.0149546	-0.0046082	-0.019334
-0.0120084	-0.00868465	-0.00402949	0.00282446			-0.0116068	0.0204272	-0.0145819	0.021188
-0.0124688	-0.00881102	0.0123151	-0.0114491			-0.0104752	0.0136837	-0.00640491	-0.00968826
-0.00981405	-0.00716927	-0.0110085	0.0043393			-0.0126552	0.0206345	-0.000886525	0.0157349
-0.011403	-0.00642197	0.00442076	-0.00859464			-0.0117157	0.0128784	-0.00499057	-0.0191691
-0.0118508	-0.00906452	-0.00092818	0.00400458			-0.0117029	0.0110659	-0.0147681	-0.00942674
-0.0124009	-0.00884037	0.00065578	-0.00667652			-0.0115141	0.0126742	-0.00699643	0.0121952
-0.0117604	-0.00704977	-0.00872043	-0.0196218			-0.0122443	0.0253162	0.00247712	0.0164158
-0.0117441	-0.00434376	-0.00413174	-0.0106945			-0.011664	0.0220922	0.0208781	-0.000487283
-0.011602	-0.007733	-0.00988024	-0.00297973			-0.0127142	0.0166132	0.0109017	-0.00982232
-0.0113558	-0.00632868	-0.016023	-0.0122885			-0.0112528	0.0281072	-0.00184735	0.00789327
-0.0125135	-0.00707072	0.00641316	0.00311724			-0.0118129	0.0216145	0.00586309	-0.0058862
-0.0123789	-0.00528008	0.00543445	-0.00920211			-0.010631	0.0111756	-0.00721889	-0.00267996
-0.0117149	-0.00655066	-0.00999807	-0.00412548			-0.0119658	0.0174062	-0.00456917	0.0120675
-0.0124276	-0.00882208	0.0055851	0.000320002			-0.0126122	0.0163314	0.0274185	0.0100587
-0.0123876	-0.00935687	0.000521825	0.0066111			-0.0122438	0.0190373	0.00435129	0.0116994
-0.012151	-0.00728603	-0.00323658	0.00884053			-0.0109015	0.0118623	0.00537217	-0.0263605
-0.0124049	-0.00743303	0.00407463	0.00862412			-0.00797643	0.0095547	-0.00581464	0.000531024
-0.0122213	-0.00887965	-0.00116596	0.00385515			-0.0125995	0.0187384	0.00534484	0.0138088
-0.0125176	-0.00542359	0.00780607	0.00428962			-0.0126998	0.0260956	0.0104382	0.0133789
-0.0121466	-0.00245367	0.0133714	-0.0244051			-0.0117297	0.0129373	0.00099051	0.0137314
-0.011928	-0.00831573	-0.0128334	0.00450862			-0.0126332	0.0175663	0.0103754	0.00682015
-0.0112944	-0.00697321	-0.00771324	0.00596759			-0.0123739	0.0224641	0.0118876	0.00332005
-0.0119127	-0.00704126	-0.0108288	0.00505054			-0.0126215	0.0251078	0.00374082	0.00818155
-0.0120182	-0.00973725	-0.00467332	-0.008594			-0.0120261	0.0185281	-0.00630483	-0.00414343
-0.0124208	-0.00813675	0.00107119	0.00689736			-0.0120509	0.0195015	0.00649626	-0.00278556
-0.0121322	-0.00879525	0.00310465	-0.00392033			-0.0126852	0.0162501	0.00650667	0.0179906
-0.0121297	-0.00987002	-0.00465474	0.00257531			-0.0121382	0.0123529	0.00753201	-0.00115618
-0.0120243	-0.00916662	-0.0006018	0.0102112			-0.0111633	0.0143403	0.0158812	-0.00185464
-0.010449	-0.013558	0.00302804	-0.0409458			-0.0116706	0.0171792	-0.0144868	0.0139987
-0.0124942	-0.00845628	0.00491541	0.000903937			-0.0120929	0.0215443	0.0199866	-0.0118551
-0.0122022	-0.00710088	-0.00172661	0.00520384			-0.0124358	0.016208	0.00899681	0.00897336
-0.0121943	-0.01655	-0.0110433	-0.0178803			-0.0119465	0.019892	-0.00559172	0.0160379
-0.0123834	-0.00514316	-0.00120284	-0.00707027			-0.0122087	0.0196479	0.0079327	-0.00381643
-0.0117449	-0.00730052	-0.0143133	-0.00112934			-0.0116762	0.0148394	-0.00178757	-0.0224017
-0.0118274	-0.00797203	-0.00752676	-0.0313744			-0.0126306	0.0194515	0.00939923	-0.000472501
-0.0121032	-0.00980201	-0.00852781	-0.00227159			-0.0123275	0.014887	0.0223685	-0.0121856
-0.0120454	0.00192925	0.00480569	-0.00964836			-0.0124774	0.0179211	0.00899134	0.010256
-0.0120654	-0.0068396	-0.00507913	0.00698041			-0.011965	0.0109559	-0.0155049	-0.00735202
-0.0120877	-0.00789462	-0.00488353	-0.00205514			-0.0125533	0.0181985	0.0170976	-0.006126
-0.0124036	-0.00627067	0.0142195	0.00254217			-0.0117545	0.0263065	-0.0249136	0.0241825
-0.0119557	-0.00676418	-0.00732939	-0.00437274			-0.0120433	0.0197707	-0.00316091	0.0109065
-0.0119446	-0.00789016	0.00476848	-0.00825096			-0.0125128	0.0202447	-0.00130082	0.00772789
-0.0110999	-0.00784707	0.00119107	-0.00384176			-0.0124423	0.0197945	0.0052101	0.0118724
-0.012268	-0.00696873	-0.00259493	-0.0105766			-0.011735	0.0175333	-0.00586376	-2.09987e-06
-0.010364	-0.00477621	-0.0344976	-0.00595375			-0.0126028	0.0201049	0.0133571	-0.00111924
-0.0124532	-0.00843916	0.000274432	-0.00918212			-0.0118053	0.0168985	0.0057003	-0.003982
-0.0120027	-0.00702135	-0.00772684	-0.00470012			-0.0125876	0.0182228	0.00674131	-0.00121005
-0.011442	-0.00777442	-0.017121	-0.0051411			-0.0125768	0.0167448	-0.000350369	0.0140256
-0.0124791	-0.00751077	0.00666322	-0.00125659			-0.011706	0.015344	-0.0109823	0.00247397
-0.0123523	-0.00941212	0.00480404	0.0093971			-0.010288	0.00915945	-0.00103252	-0.0129583
-0.0110985	-0.00865691	-0.00681055	-0.0137831			-0.0121977	0.011743	0.00249314	0.0022445
-0.0122847	-0.00516162	0.0130561	-0.0136344			-0.0102968	0.00126686	-0.000788612	-0.0376266
-0.012102	-0.00538082	-0.00503081	-0.000356209			-0.0126246	0.0195188	0.0150669	0.0103541
-0.0124845	-0.0102647	0.00435637	-0.00357507			-0.0126957	0.023202	0.0072049	0.0160254
-0.0116758	-0.00864829	-0.0116655	-0.0145636			-0.0121634	0.0154304	0.00031332	0.00561591
-0.0121113	-0.0101548	-0.00282503	-0.00511402			-0.01184	0.0203108	0.00104782	-0.00649958
-0.0121126	-0.00797642	-0.00186394	0.00568303			-0.012635	0.0199069	0.015737	-0.0057236
-0.0097515	-0.00774226	-0.0107291	-0.00958294			-0.00983508	0.0125604	-0.0134187	-0.0129769
-0.0124273	-0.0098297	0.00146241	-0.00656189			-0.0109104	0.0156077	-0.0296391	0.000400551
-0.0119551	-0.00742262	-0.0071876	-0.00593137			-0.0122119	0.0197619	0.00119595	0.00833953
-0.0122066	-0.0087287	-0.000991852	0.00620915			-0.0123324	0.0174587	0.0112111	0.00373267
-0.0125388	-0.00796706	0.00755489	0.00866711			-0.0120527	0.0238305	0.00144581	0.00808762
-0.0125437	-0.0106581	0.00494677	0.00933567			-0.0126114	0.0159388	0.0247519	-0.00439057
-0.0123146	-0.00776624	0.00467481	0.0183208			-0.00882061	0.0173389	-0.0102522	0.00963269
-0.0117449	-0.00733631	-0.0101995	-0.000295602			-0.0118385	0.0190469	-0.00399189	0.00815184
-0.0122927	-0.00773533	0.00127264	0.00256122			-0.0109549	0.00657337	-0.00232821	-0.011749
-0.0109849	-0.00544491	0.00286829	-0.00593249			-0.0122918	0.0237388	0.00818154	0.00686883
-0.0121327	-0.0041242	0.0155086	-0.0144224			-0.0125506	0.0196355	-0.0122056	0.0231064
-0.0115701	-0.00642359	-0.0156172	0.00247284			-0.0124024	0.0188529	0.01515	0.0062934
-0.0121774	-0.00876067	-0.00290091	0.00151581			-0.012428	0.0116878	0.00625063	-0.0206111
-0.0119216	-0.00459216	0.0161433	-0.0492191			-0.0107444	0.00938777	0.0121336	-0.00865897
-0.0123324	-0.0111751	-0.000479957	0.00205501			-0.0110243	0.0138634	-0.0383626	0.00935259
-0.0122015	-0.0127663	-0.00386993	-0.0115958			-0.00822891	0.0118854	-0.0034354	-0.00505994
-0.0122234	-0.00973079	0.00674028	0.00197383			-0.0117922	0.0157818	-0.00885297	0.00642232
-0.0118853	-0.0061058	-0.00124636	-0.00141426			-0.0104616	0.00777536	0.00285882	0.000390556
-0.0117848	-0.00565611	0.00174977	0.00562611			-0.0123772	0.0147233	0.010028	-0.0189026
-0.0119617	-0.00698865	-0.00578145	0.00541655			-0.0122345	0.00891481	0.0110162	-0.0165173
-0.0124164	-0.00837866	-0.00131687	-0.0048429			-0.0111456	0.00791443	-0.0186241	-0.010927
-0.0124628	-0.00745154	0.000476209	-0.00258864			-0.0108634	0.0162533	-0.00825168	-0.000475184
-0.0119887	-0.00759633	-0.00675885	-0.0040763			-0.0126356	0.011835	0.0134832	-0.0100382
-0.0125221	-0.00615188	0.0132728	-0.000906782			-0.0123408	0.0222142	0.000753212	-0.0049586
-0.0123981	-0.00861769	0.00220951	0.00747239			-0.0123396	0.0195025	0.00654168	0.00198064
-0.0117129	-0.0080562	-0.00957741	-0.00207118			-0.0118321	0.0183874	-0.0156962	-0.00957348
-0.0120987	-0.00396935	-0.00170212	-0.0113526			-0.0126484	0.01588	0.0129966	0.00732243
-0.011982	-0.00350458	-0.00405403	-0.00494896			-0.0118882	0.0174352	7.954e-05	-0.00352437
-0.0109351	-0.00713739	-0.00279159	0.00940525			-0.0119884	0.0179426	0.0027224	0.0112712
-0.0116273	-0.00684229	-0.0126384	0.00472234			-0.0124839	0.0178592	0.0068636	0.00175141
-0.0112202	-0.00933137	-0.00126347	-0.000589235			-0.0106544	0.0192838	-0.0400812	-0.000905539
-0.0121237	-0.00825806	-0.00132082	0.00270245			-0.0125958	0.0171876	0.016812	0.00819441
-0.0121746	-0.00786062	-0.00718141	0.0108561			-0.0114401	0.012886	0.00746274	-0.00997209
-0.0125241	-0.00909396	0.00521301	0.00892234			-0.0103099	0.0121504	0.0109644	0.000927849
-0.0114738	-0.00601413	-0.0139959	0.00502596			-0.0122341	0.0165829	0.00592389	0.00363243
-0.0122371	-0.00821124	0.000908798	-0.00365594			-0.00808601	0.00958693	-0.0572404	-0.0101955
-0.0116984	-0.00802839	-0.00733017	-0.0211938			-0.012207	0.0215677	-0.000458026	0.0171403
-0.0122706	-0.00915028	0.00136612	0.0149925			-0.0120271	0.0193067	-0.000336002	0.00981578
-0.012162	-0.00797678	-0.00141192	0.0111449			-0.0117288	0.0122798	-0.0116786	0.00517925
-0.0124947	-0.00938104	0.00310681	0.00240108			-0.01269	0.019608	0.0128426	0.0128646
-0.0122943	-0.00770436	3.99681e-05	-0.00109896			-0.0113028	0.0129679	-0.0203982	-0.00345391
-0.0124873	-0.00421832	0.0148562	-0.000517351			-0.0107997	0.00535793	-0.00367047	-0.0251044
-0.012132	-0.00818468	-0.00174104	0.00478746			-0.0126176	0.0205546	0.00516057	0.00371674
-0.0121405	-0.00523176	0.00349464	0.000530538			-0.0122093	0.0123494	-0.000950369	0.00287394
-0.0124225	-0.00897364	-0.000189469	0.00525461			-0.0122249	0.0164751	0.00111621	0.00110759
-0.0121459	-0.0113947	0.00344133	-0.0111205			-0.0120153	0.0222073	-0.0156841	0.0140749
-0.012043	-0.00731696	-0.0074887	0.00250926			-0.010425	0.0121565	-0.023914	-0.00831465
-0.0117938	-0.00791786	0.00598352	-0.0477266			-0.0116202	0.0159613	0.000813501	-0.00185675
-0.0117249	-0.00249966	0.00431636	-0.014377			-0.0122505	0.0184285	0.0065148	-0.00174526
-0.00975539	-0.00562153	0.00974055	-0.011459			-0.0118908	0.0163113	-0.0100641	0.00179446
-0.012379	-0.0141373	-0.00376146	-0.0186743			-0.0101868	0.0153082	-0.0497981	0.00996498
-0.0123754	-0.00576629	0.0114467	-0.00313967			-0.0103008	0.0182068	-0.0391848	-0.000902699
-0.009828	-0.00531324	-0.00177004	-0.00214848			-0.0114674	0.0129006	-0.00197148	0.00327706
-0.0122306	-0.0042672	0.0112451	-0.0162136			-0.011617	0.0149662	-0.0158523	0.0121871
-0.0112911	-0.00997625	-0.000169408	0.0107168			-0.0126864	0.0268985	0.00507833	0.000495455
-0.012373	-0.0076646	0.0052422	0.0153961			-0.0117946	0.016302	-0.000414269	0.00112357
-0.00845035	-0.0067546	-0.00845993	-0.00412013			-0.00934066	0.0144474	-0.0083665	-0.0126913
-0.0118856	-0.00746582	-0.00142259	0.0100638			-0.0125582	0.0193653	0.00709671	-0.00148622
-0.0123428	-0.00610658	0.0080924	0.0120516			-0.0123056	0.015083	-0.00439049	0.0139762
-0.0114365	-0.00768247	-0.0117434	0.00959189			-0.0123764	0.0192565	-0.00087566	0.0124297
-0.0104321	0.00391936	0.0111746	-0.00438684			-0.0125383	0.0204708	0.00251675	0.0117899
-0.0117048	-0.00852757	-0.0119458	0.00321304			-0.0106343	0.0144258	0.0129715	-0.0107717
-0.0125123	-0.00840116	0.00626352	0.0109419			-0.0109935	0.016075	-0.000277968	0.00516475
-0.0122566	-0.00676448	0.00230195	0.00143022			-0.0109401	0.0159085	-0.0312758	0.0106693
-0.0118088	-0.00801193	-0.00755564	-0.0135687			-0.0126169	0.0196809	0.0129382	0.000758987
-0.0111034	-0.00852589	-0.0167229	-0.0103756			-0.0125598	0.0147872	0.0136914	-0.0109992
-0.0115978	-0.00796093	-0.0138496	-0.00445903			-0.0112176	0.0199842	-0.00755	-0.0130607
-0.0120578	-0.010791	0.00521934	-0.00269445			-0.0115727	0.012743	-0.00931557	-0.0171736
-0.0117028	-0.00789371	-0.000422586	-0.00423511			-0.0115613	0.0228296	-0.00886129	-0.00660729
-0.0119835	-0.00815084	-0.00776765	0.00408262			-0.0114174	0.0165712	-0.0162774	0.00557102
-0.0119658	-0.0113519	-0.00189853	-0.00881619			-0.0122892	0.0229305	-0.00141883	0.0171227
-0.0124532	-0.00773131	0.00121796	0.00894616			-0.0112977	0.0152536	-0.000128867	-0.0131895
-0.0124693	-0.00975926	-0.000280918	0.00776267			-0.0100994	0.011795	0.00461898	-0.00903458
-0.0124083	-0.0077805	0.00167726	0.0142464			-0.012689	0.0196666	0.0134347	0.0140391
-0.0109933	-0.01583	0.000386641	-0.00505819			-0.0115307	0.0154316	0.000262497	-0.00651255
-0.0119081	-0.00771614	-0.00225917	0.017967			-0.0115936	0.0167653	-0.00417333	0.0105892
-0.0122681	-0.00678147	0.00183337	0.0129461			-0.0116523	0.0238124	-0.00753445	0.0057496
-0.0120342	-0.00799689	-0.00657287	0.0121667			-0.0115786	0.0142514	-0.0153279	0.013343
-0.0126175	-0.00780024	0.0135668	0.0170172			-0.0127083	0.026567	0.0105836	0.013098
-0.0115834	-0.00714188	-0.0117988	0.00259149			-0.0119283	0.0119763	-0.0114812	-0.0105464
-0.0111039	-0.012191	-0.00737442	-0.00995656			-0.0110823	0.0150836	-0.0269617	-0.00233299
-0.0124109	-0.00912476	0.00549188	0.0125262			-0.0113156	0.0197624	-0.0216664	0.00435418
-0.0121847	-0.00981257	-0.00313438	-0.00563337			-0.0126678	0.0173125	0.0183015	0.00813462
-0.0121834	-0.01064	-0.00682545	0.00271422			-0.0121178	0.00837648	-0.010615	-0.0313347
-0.0118636	-0.0069655	-0.00881157	0.00883739			-0.0117881	0.0241237	0.000788153	-0.00209906
-0.0119526	-0.0097137	-0.00405849	0.0126522			-0.012231	0.0152124	0.0026532	-0.00150325
-0.0124637	-0.0083901	0.00334748	0.00517579			-0.0119181	0.0199011	0.00499992	0.00326364
-0.012169	-0.0084985	0.00512419	0.00946393			-0.0118292	0.0198553	-0.00246642	0.00320435
-0.0125806	-0.0058611	0.0193762	0.00951743			-0.0115432	0.01425	-0.0191626	-0.0313646
-0.0123553	-0.010856	0.00177366	0.0053601			-0.012643	0.0141565	0.0148442	0.00800281
-0.0122009	-0.00864858	-0.00350727	0.0101136			-0.0124625	0.0216642	0.00631225	-0.00946302
-0.0117809	-0.010382	-0.00572151	-0.0016641			-0.0124732	0.0192164	-0.00160344	-0.000742053
-0.0121623	-0.00783123	-0.00232637	0.00383506			-0.0112586	0.0148001	0.0112502	-0.0234182
-0.0125333	-0.00862815	0.0051583	0.0111964			-0.0118991	0.022292	0.00302215	-0.010111
-0.0115576	-0.0052063	0.00347589	-0.00299115			-0.0120256	0.01627	0.00933665	0.00341162
-0.0118579	-0.00490812	-0.00984685	0.00090417			-0.0118877	0.0161634	-0.00893939	0.00979047
-0.0121915	-0.00697215	-0.00280042	-0.00543038			-0.0127034	0.014659	0.0233468	0.00611179
-0.0124951	-0.00691817	0.0040179	0.000245722			-0.0122948	0.0170326	0.00887078	-0.0181275
-0.00853714	-0.00384072	-0.0051469	-0.00172403			-0.0116006	0.0163363	-0.0157797	0.0122953
-0.00866955	-0.00770381	-0.00141307	0.00164733			-0.0122983	0.0136266	0.0107371	-0.0179561
-0.0112191	-0.00898547	0.00180094	0.00224988			-0.0117595	0.015154	-0.00451051	0.00625856
-0.0118638	-0.00811746	-0.00850215	0.00700961			-0.011277	0.015858	-0.0200896	0.0114287
-0.0121111	-0.00841776	-0.00438241	0.00365532			-0.0111714	0.0118542	-0.0216225	0.00600525
-0.0120714	-0.00674047	-0.000213286	0.00455544			-0.012571	0.0202821	0.00471782	0.0088622
-0.0119573	-0.00841354	-0.00471532	0.00642521			-0.0120108	0.0186345	0.0027327	0.00565229
-0.011974	-0.0238983	-0.0281208	-0.0207616			-0.0107449	0.0144251	-0.0329405	0.00529884
-0.012446	-0.0084207	0.000989043	-0.00290031			-0.0127532	0.02006	0.00191096	0.029977
-0.0118036	-0.00719	0.00307926	-0.00902064			-0.0127602	0.00959388	0.0185681	0.0130558
-0.0114088	-0.00530562	0.00415654	0.00113803			-0.0119392	0.0198925	-0.00211839	-0.00208092
-0.0121666	-0.00784101	-0.0019071	0.00324749			-0.011929	0.0180278	-0.00812394	-0.00372803
-0.0122761	-0.00749762	-0.000303517	0.0065009			-0.012032	0.0166881	8.50551e-05	-0.00132279
-0.012235	-0.0118211	-0.00242823	0.000534749			-0.0127195	0.0186274	0.00236102	0.0231522
-0.0113295	-0.0077719	-0.00297362	0.00331349			-0.010512	0.0181438	-0.0226392	-0.00859107
-0.0119425	-0.00890534	-0.00726359	0.00791437			-0.0104981	0.0145962	0.0140616	0.00106041
-0.0117976	-0.00831233	-0.00933201	0.00307398			-0.0109287	0.0139963	-0.00656499	0.00324244
-0.0121923	-0.0020104	0.0107808	-0.0181345			-0.0126736	0.0181373	0.0160625	0.00476682
-0.0125105	-0.00975376	0.0111818	-0.00399473			-0.0122184	0.0182722	0.000247417	0.00822231
-0.0114255	-0.00731816	-0.00119381	-0.00428968			-0.012383	0.0170668	0.00427506	0.000638149
-0.0119859	-0.00659924	-0.00698911	0.00920898			-0.0125935	0.0168903	0.0177897	-0.00313822
-0.0110991	-0.0104166	-0.0209869	-0.0160257			-0.0123355	0.0165403	0.01057	0.00528543
-0.0120129	-0.00722969	-0.00726957	0.00833424			-0.0120226	0.0233933	-0.00402504	-0.00216058
-0.0117401	-0.00846446	-0.0109174	-0.0037295			-0.0119805	0.0154291	-0.00133652	-0.00375276
-0.0117776	-0.00573149	-0.00880013	-0.0142521			-0.0126387	0.014259	0.00356613	0.0122075
-0.0115506	-0.00604313	-0.012861	0.0025715			-0.0115064	0.0179807	-0.0250844	0.00172355
-0.0116117	-0.0076114	-0.0111295	0.00114806			-0.0126637	0.0269958	0.011093	0.00269794
-0.0118466	-0.00215669	0.00646194	-0.0293189			-0.012059	0.0154318	0.00610154	-0.00139914
-0.00818057	-0.00309661	-0.003536	-0.000531304			-0.0119932	0.0175954	-0.00551771	-0.0249521
-0.0121805	0.0040124	0.0141936	-0.00890545			-0.0125253	0.0199335	0.0134027	0.00645008
-0.0113364	-0.00646239	-0.0128971	0.00119286			-0.0124919	0.0192858	0.00441884	0.0124426
-0.0125133	-0.0104896	0.00183477	-0.0139208			-0.0106628	0.0146525	-0.00696219	0.0044966
-0.0123148	-0.00973702	-0.0012168	-0.0175985			-0.0113485	0.0140251	-0.00638686	-0.00106846
-0.0121096	-0.00742086	0.00483507	-0.00560533			-0.0100526	0.0101643	-0.0044403	-0.0215609
-0.0121682	-0.00755274	-0.00442455	-0.00314985			-0.012369	0.0173814	-0.00706984	0.018483
-0.0115673	-0.00894777	-0.0140086	-0.00943797			-0.0116543	0.0181436	-0.0130001	0.00300564
-0.0119501	-0.00797833	-0.00608072	0.0019621			-0.0123024	0.0135607	0.0114059	0.008573
-0.0117421	-0.0102999	-0.0197478	-0.023042			-0.0125161	0.0169954	0.010265	0.0060669
-0.0114347	-0.0144377	-0.0211892	-0.0174457			-0.01206	0.0154508	-0.00399432	0.00789191
-0.0120723	-0.00821974	-0.00435034	0.00521724			-0.0108827	0.0158421	-0.0250369	0.000129181
-0.0123069	-0.0103568	0.005293	-0.0076196			-0.0112028	0.0207093	0.0179084	0.0117518
-0.0114191	-0.0105794	-0.0143489	-0.0179897			-0.0123677	0.0120862	0.00108083	0.00602308
-0.0117644	-0.0058719	-0.000140137	-0.0132206			-0.0115753	0.0241083	-0.0174125	0.0135433
-0.0110781	-0.00733268	-0.0178433	-0.00608675			-0.0126266	0.0199769	-0.00690953	0.00575497
-0.0118063	-0.00879189	-0.0133392	-0.0181781			-0.0118656	0.0176957	-0.0180474	0.00929175
-0.0124739	-0.010256	0.00737175	0.00273096			-0.0124703	0.0197413	0.0127037	0.00697183
-0.0112636	0.00143171	0.0157671	-0.0266611			-0.0123317	0.0149599	0.0039279	-0.00944089
-0.0121004	-0.00447069	0.00200681	-0.00845213			-0.0122388	0.0145181	-0.00587971	-0.0057762
-0.0121146	-0.00646263	-0.00517232	0.0016447			-0.0125254	0.0232095	0.0249819	-0.026157
-0.0122976	-0.00929885	0.00349689	-0.0221761			-0.0121983	0.0253807	-0.0059203	0.0120101
-0.0121157	-0.00729086	-0.00539424	0.00233608			-0.0123879	0.0205146	0.00256665	-0.0100487
-0.0114886	-0.00401006	0.00120443	-0.00122682			-0.0126649	0.0171336	0.0258215	0.00538558
-0.0103375	-0.00660104	-0.0361496	-0.000957812			-0.0125972	0.0133644	0.0164933	0.00241359
-0.0120537	-0.00759623	-0.00608439	0.0058343			-0.0126459	0.0189379	0.00994139	0.0105646
-0.0120887	-0.00709255	0.0026779	-0.000943424			-0.0125651	0.0193348	0.0347295	-0.00358642
-0.0107451	-0.00384176	-0.0126509	-0.000375667			-0.0125626	0.019297	0.00844052	0.00820756
-0.0112739	-0.00936785	-0.020058	0.00822588			-0.0120138	0.0209096	-0.00494325	0.0158189
-0.00999224	-0.00775595	-0.000575623	0.00163898			-0.0126886	0.0123711	0.012311	0.018689
-0.012458	-0.0100444	0.00249932	0.00394978			-0.0125842	0.0238742	0.00848335	0.0150405
-0.0116082	-0.00711065	-0.00292429	0.00515196			-0.0125035	0.0239947	0.00221861	0.0222917
-0.0123964	-0.00593369	0.00811492	0.00368103			-0.0127015	0.0156933	0.00485585	0.0181643
-0.0123001	-0.00698902	-0.000911596	0.00827178			-0.0124716	0.0233095	0.0084404	0.00600832
-0.0118257	-0.00661548	0.0129327	0.00682917			-0.0120382	0.0163729	0.00130659	0.010782
-0.0124641	-0.00626365	0.00466606	0.0119563			-0.0113847	0.01539	-0.010928	-0.0015032
-0.011689	-0.00332923	0.00115631	0.0115926			-0.0104633	0.0188144	-0.0117311	-0.0250602
-0.011177	-0.00937065	-0.0158217	-0.00706063			-0.0126076	0.0212124	0.00732414	0.00440618
-0.011689	-0.00786616	-0.0107811	0.00536577			-0.0115945	0.0145433	-0.0181561	0.000148563
-0.0123889	-0.00623073	0.00749675	-0.00272788			-0.0126074	0.0192894	0.0215712	0.00389158
-0.0125126	-0.00867773	0.00703972	0.00956256			-0.011664	0.0121297	-0.00746218	-0.000918206
-0.0104342	-0.00280121	-0.00485756	-0.012015			-0.0126975	0.0158805	0.00771	0.0180296
-0.0123935	-0.00324337	0.00313492	0.0141217			-0.0120217	0.0200266	0.00219747	0.00678773
-0.0123184	-0.00693704	0.00134348	0.00930893			-0.0114536	0.0162114	-0.00581964	0.00867832
-0.0125259	-0.00759889	0.00723565	0.00583651			-0.0110331	0.0124593	-0.0191713	-0.00174409
-0.0120465	-0.00745351	-0.004228	0.0110795			-0.0121774	0.0159671	0.00102703	0.0173619
-0.012506	-0.00842161	0.000937225	0.00714135			-0.0126557	0.0142888	0.0111917	0.0172388
-0.0113885	-0.00695602	-0.0161345	0.00446986			-0.0120495	0.0187985	-0.00226049	0.0198702
-0.0124502	-0.0117196	-9.05843e-05	-0.0151293			-0.0111213	0.0214152	-0.00548185	0.0201818
-0.0109721	-0.00734018	-0.00973583	-0.00386054			-0.0110998	0.0134882	-0.00966083	-7.03216e-05
-0.0112351	-0.0069888	-0.0201149	0.00914753			-0.0111035	0.0204163	-0.0129142	0.00909866
-0.012363	-0.0080245	0.00756627	0.0162908			-0.0119447	0.0206266	-0.00815011	-0.00767118
-0.012055	-0.00631467	-0.00427018	0.00702428			-0.0119949	0.0153024	0.0175886	0.00467936
-0.0117637	-0.00647853	-0.00555402	-0.00299486			-0.0126843	0.0210352	0.0108127	0.0147969
-0.0108765	-0.0112734	0.000569123	-0.00525365			-0.0122315	0.0179207	-0.00406341	0.01453
-0.0118002	-0.00698699	-0.00957438	0.00365133			-0.0119852	0.0141295	-0.00558568	0.0187775
-0.0102955	-0.00386935	0.0033542	-0.000931145			-0.0127191	0.0250912	-0.00145979	0.00302019
-0.0117777	-0.00741129	-0.00632662	-0.00785048			-0.012271	0.0232322	0.00436433	0.0153764
-0.0120729	-0.00752339	-0.00378221	0.0133158			-0.0122059	0.0166469	0.00757417	0.00756542
-0.012512	-0.00933211	0.00451602	0.00714277			-0.0122411	0.0140507	-0.0107174	0.000397282
-0.0124615	-0.00639425	0.00482425	-0.00186709			-0.0106221	0.0156136	-0.00330797	-0.0144025
-0.0122116	-0.00816785	-0.00178239	0.000428741			-0.0122308	0.015977	-0.000751143	0.007688
-0.0124339	-0.00740646	0.00031429	0.00737779			-0.0114547	0.0221482	-0.0111082	0.0115786
-0.0115875	-0.00683168	-0.0175584	0.00815883			-0.0127003	0.0228224	0.0180703	0.00804236
-0.0122	-0.00844359	-0.000562829	0.00830957			-0.0108919	0.0157877	-0.00334893	-0.00230219
-0.0116099	-0.00327687	0.00889496	-0.0038246			-0.0122061	0.0174314	-0.00645813	0.0110495
-0.0117471	-0.0082593	0.00488757	-0.0261669			-0.0117837	0.0186993	-0.00843232	0.0014021
-0.0114963	-0.00753826	-0.0165283	-0.00544145			-0.0119001	0.0158298	-0.010217	0.0149243
-0.0118889	-0.0077532	-0.0050951	0.00419224			-0.01191	0.0163461	-0.00282044	-0.0073912
-0.0114238	-0.00840856	-0.0142007	0.00536791			-0.0126478	0.0244417	0.00626548	0.0141081
-0.0123114	-0.00956661	0.00398846	-0.00343799			-0.0127029	0.0180566	0.00772118	0.0213668
-0.0124637	-0.00788965	0.00574321	-0.0133615			-0.0116547	0.0157947	-0.0172748	0.0120131
-0.0118447	-0.0108668	-0.00257014	0.00670415			-0.0120459	0.026552	-0.00364164	0.0198443
-0.0110124	-0.00679396	-0.0212382	0.00319275			-0.011703	0.0169086	-0.00392178	0.00304367
-0.00961919	-0.0089885	-0.00267774	-0.0255			-0.0115734	0.0220194	-0.00764723	-0.00303199
-0.0123686	0.000492108	0.0215611	-0.0195218			-0.0117046	0.0166744	-0.00289903	0.00731613
-0.0120056	-0.00351864	0.0186117	-0.00358383			-0.0125487	0.0159831	0.0154245	0.00791955
-0.0115444	-0.00946158	0.00273681	0.00783967			-0.0126823	0.01781	0.0163018	0.0130916
-0.0114131	-0.0069186	-0.015746	0.00744372			-0.0119556	0.0173164	-0.00595416	-0.0112136
-0.0117619	-0.00713741	-0.00903187	0.0081147			-0.0101561	0.0130887	-3.51157e-05	-0.0314937
-0.0109171	-0.00756867	0.000510762	-0.0336086			-0.0108402	0.0174315	-0.029752	0.00409481
-0.0112043	-0.00256072	0.00261593	-0.0116814			-0.0110699	0.0180801	-0.0230086	0.00294698
-0.0124967	-0.00719039	0.00512142	0.00143115			-0.0119448	0.0147577	-0.00739191	0.00101339
-0.0116359	-0.0100897	0.00674913	-0.00712856			-0.0121468	0.015566	0.00465245	0.00876533
-0.0118641	-0.0140781	-0.00641936	-0.0160029			-0.0126641	0.0228605	0.0209982	-0.00118234
-0.0120665	-0.00334198	0.00386568	-0.0129054			-0.0123892	0.0129128	0.0869607	-0.110852
-0.0119963	-0.00622862	-0.00480435	0.000380073			-0.0126245	0.022363	0.00558735	0.00390087
-0.0115855	-0.00362228	-0.000612865	-0.000354023			-0.0119791	0.0130109	-0.00588309	-0.00593508
-0.0122446	-0.00878881	-0.00405087	0.00194725			-0.0126771	0.0246918	0.00267098	0.0156837
-0.0109278	-0.00687586	-0.0261353	0.0011452			-0.0123318	0.0183255	-0.000373458	-0.00116485
-0.0122456	-0.00925546	-0.00212798	-0.00243075			-0.012154	0.0211019	0.00788717	-0.00731476
-0.0123915	-0.00742462	-0.000698203	-6.34845e-05			-0.0108074	0.0186728	-0.0291466	-0.00247319
-0.0118945	-0.00701905	-0.0061735	0.0088536			-0.0116625	0.0115973	0.00366894	-0.0176079
-0.0122838	-0.00722645	-0.0026825	-9.12259e-05			-0.0113514	0.0188972	-0.0134105	-0.00285839
-0.0110545	-0.0096957	0.00349111	-0.00711215			-0.0126802	0.0237613	4.01183e-05	0.0112014
-0.0118028	-0.00868306	-0.00920013	0.00891069			-0.0119416	0.0180783	-0.00386047	0.0141763
-0.0110589	-0.0104609	-0.00450754	-0.000323275			-0.0120804	0.0241973	-0.00953193	-0.000855178
-0.0115804	-0.00669014	-0.00870591	0.0144633			-0.0125872	0.0170615	0.00703327	-0.0041145
-0.0117669	-0.00669195	-0.00652273	0.00292472			-0.0114978	0.0208789	-0.0119412	0.0174184
-0.0123056	-0.00842967	0.00081946	0.00563702			-0.00935822	0.0121495	-0.056029	-0.00881506
-0.0120178	-0.00676681	-0.00674771	0.00920265			-0.0125361	0.0305702	0.0171038	0.00570666
-0.0114929	-0.00822395	-0.0140383	0.00628537			-0.0125336	0.0224521	0.0189135	-0.00746197
-0.0116758	-0.00793771	-0.00983824	-0.00515456			-0.0107864	0.0197671	-0.0314636	0.00940001
-0.0121836	-0.0134247	-0.00307323	-0.00818045			-0.0111278	0.0162555	-0.0207713	0.00294135
-0.0124331	-0.00827507	0.0044304	0.0129869			-0.0126654	0.025378	0.00251824	0.00856938
-0.00960427	-0.0113172	-0.00349058	-0.0191069			-0.0124032	0.0172505	0.00606777	-0.00300024
-0.0124667	-0.0084349	0.00302729	0.00693776			-0.011839	0.0165488	-0.00373234	0.00477941
-0.012153	-0.00358479	0.0118443	-0.000323213			-0.0118107	0.0208649	-0.00787989	0.00739761
-0.0117414	-0.00622611	-0.0131647	-0.00196416			-0.0126161	0.0164737	0.0173009	0.00363701
-0.0113132	-0.00989905	0.00124449	-0.0159391			-0.0114741	0.0191276	-0.0197836	0.0155836
-0.0115766	-0.00958891	-0.0125082	-0.00561206			-0.011933	0.0207183	-0.00817859	0.0123765
-0.0117872	-0.0103161	0.00170453	0.00552001			-0.0109951	0.0153028	-0.000727371	-0.00292959
-0.0122278	-0.0075028	-0.00331859	0.00077797			-0.0126111	0.0177637	0.0199843	-0.00100262
-0.0117585	-0.00882031	-0.00987724	0.00536311			-0.0119253	0.0142986	-0.00396552	0.00870007
-0.012482	-0.00845486	0.000984913	0.00266016			-0.0126261	0.0163127	0.0166578	-0.00454014
-0.0115137	-0.00736261	0.00108952	-0.0065342			-0.0123946	0.024787	0.00837144	0.00684391
-0.0100268	-0.00643416	-0.00371335	-0.00112058			-0.0115558	0.0242579	-0.0191573	-0.000669946
-0.0122839	-0.00763168	0.000202013	0.00581416			-0.0117431	0.0144131	-0.0132609	-0.00332036
-0.0109468	-0.00686662	-0.023279	-0.00604449			-0.0124339	0.0188707	0.00819856	0.0109735
-0.00974245	-0.00624448	-0.0217152	-0.0158618			-0.0115924	0.0242139	-0.00849256	0.000754488
-0.0119187	-0.0101769	-0.00486433	-0.000302494			-0.011727	0.0179292	-0.00995924	0.017143
-0.0122192	-0.00800302	0.00333812	0.00895648			-0.0126825	0.0202276	0.0195855	-0.00583644
-0.0119906	-0.00783776	-0.00632722	0.0053179			-0.0120557	0.0184051	-0.00837732	0.0126501
-0.0121258	-0.0068472	-0.00220077	-0.000515582			-0.0111973	0.00986695	-0.0283665	0.00302282
-0.0117984	-0.00796963	-0.00892356	0.00431909			-0.0126707	0.0248418	0.0147215	0.0031948
-0.0104275	-0.00892225	-0.0332323	-0.00494782			-0.0126423	0.0248434	0.00437303	0.0111131
-0.0124928	-0.00901246	0.00514104	-0.000783441			-0.0123344	0.0143321	0.00568769	0.00425611
-0.0122108	-0.00471375	0.00296321	-0.0151203			-0.0111291	0.0172273	0.010642	-0.00202172
-0.00943462	0.000118871	-0.00346566	0.0073407			-0.0120542	0.0140042	-0.000492703	0.011966
-0.0109053	-0.0105115	-0.0120211	-0.0106937			-0.0122529	0.0160531	0.00544037	0.0151165
-0.0116478	-0.00789763	-0.00263856	-0.00713466			-0.0104577	0.015333	0.00173445	0.0152004
-0.0111867	-0.00834102	-0.0156276	-0.0130775			-0.0127052	0.0238423	0.00760177	0.00698379
-0.0118637	-0.0118709	-0.0112963	-0.00887492			-0.0119673	0.0178172	-0.00740439	-0.00367802
-0.0121911	-0.00506387	-0.0029483	-0.00318299			-0.0113321	0.0113605	-0.0021361	-0.0185397
-0.0114283	-0.00675779	-0.0143837	-0.00510296			-0.00825999	0.0158112	-0.0328159	-0.000717529
-0.0113422	-0.00722524	-0.0162558	-0.00276518			-0.0105462	0.00906446	-0.0263583	-0.00261658
-0.0121304	-0.00842302	-0.00346595	-0.00285606			-0.0118219	0.0145406	-0.00542632	0.00165582
-0.0124021	-0.00629847	0.00537779	0.00615552			-0.0120921	0.0196561	0.000915928	-0.00314934
-0.0116198	-0.00915874	-0.0111305	0.00812026			-0.0113493	0.00800432	-0.00605116	-0.0302217
-0.0122441	-0.0117472	-0.00149326	-0.00385642			-0.0125942	0.0184606	0.0247073	-0.00804042
-0.0111595	-0.0101878	-0.00825477	-0.00655242			-0.0126285	0.0142146	0.00584499	0.0100147
-0.0118096	-0.00647945	-0.00290805	0.00617564			-0.0125549	0.0211786	0.0155511	-0.00403443
-0.0111522	-0.00765347	-0.0162525	-0.00913329			-0.0126004	0.0160466	0.0161439	8.98994e-05
-0.0122976	-0.0129918	-0.00435151	-0.00389502			-0.0117192	0.0156003	-0.0127021	0.00800372
-0.0124267	-0.0100541	0.00491647	0.0011296			-0.0110168	0.01576	-0.0303908	0.00224793
-0.0120873	-0.00765894	-0.00586413	0.00534879			-0.0114131	0.023463	-0.0151963	0.00836836
-0.0117384	-0.00809579	-0.00343014	0.0132386			-0.0124992	0.0188586	0.00412151	0.00596492
-0.0117508	-0.00613632	-0.00506638	0.00965766			-0.0114951	0.0176287	-0.0349661	0.0200117
-0.0120368	-0.00643604	-0.00288088	0.0204151			-0.0107851	0.00977693	-0.0305106	0.00923169
-0.0124669	-0.00962522	0.00247794	0.00941026			-0.011848	0.0109778	-0.0124033	-0.00541283
-0.0110586	-0.00774049	-0.0148583	-0.0158348			-0.0120689	0.0231817	0.0105745	0.000944035
-0.0114128	-0.00684347	-0.0166825	0.0059274			-0.0125607	0.0165988	0.0077806	0.00282266
-0.0119069	-0.00758817	-0.00520582	0.00427091			-0.0114771	0.0166512	0.0100796	-0.00850872
-0.00995051	-0.00331384	-0.0273362	-0.00746869			-0.0127087	0.0208307	-0.00497654	0.0186546
-0.011306	-0.00794489	-0.0162382	-0.00119367			-0.0125591	0.0156209	0.0075038	-0.0135719
-0.0104197	-0.00915863	-0.00302698	-0.0262555			-0.0125897	0.0204383	-0.00931936	0.0132068
-0.0120158	-0.00869069	-0.00238983	0.0150978			-0.0126739	0.0176724	0.0213378	0.00240429
-0.0117638	-0.0143707	-0.0145618	-0.00106568			-0.0126237	0.0114858	0.0056757	0.010819
-0.0106957	-0.00514983	-0.00784426	0.00394397			-0.0125907	0.0158862	0.00408346	-0.00567306
-0.0118197	-0.00884433	-0.0142248	0.00296809			-0.0119732	0.0166017	0.00243345	-0.0062753
-0.0124954	-0.00560727	0.0147458	-0.00215808			-0.012701	0.0191356	0.00649578	0.0154078
-0.0123169	-0.0058027	0.00498354	0.00555821			-0.0116658	0.0174902	-0.00834908	0.0115281
-0.0102325	-0.00725843	-0.0232237	-0.0178629			-0.00956535	0.0179999	-0.0234533	0.00305111
-0.0115069	-0.00434857	0.00569979	-0.0219694			-0.0119617	0.0184055	-0.00177194	0.0115934
-0.0112111	-0.00661874	-0.0178211	0.00282173			-0.0123103	0.0303307	-0.000891962	0.00579564
-0.0118976	-0.00764452	-0.00849807	0.0054708			-0.0126935	0.0217328	0.00979757	0.0161126
-0.0110421	-0.0081278	-0.014433	-0.0067637			-0.0116395	0.0270165	-0.00848746	-0.00299215
-0.0112922	-0.0105065	-0.0158835	-0.0184927			-0.0121945	0.0169581	-0.014244	0.00459678
-0.0117375	-0.00654863	-0.00878498	-0.005205			-0.0126309	0.015276	0.0114464	0.000318022
-0.0116291	-0.00789015	-0.0125564	0.00498881			-0.0115403	0.0183921	-0.0203347	0.00794812
-0.0118267	-0.00759327	-0.00693899	0.00424868			-0.0121188	0.0238905	0.00607549	-2.50404e-05
-0.0117354	-0.00620215	-0.0118263	-0.00159187			-0.0123384	0.0230181	0.0163118	-0.00371233
-0.0111828	-0.00606333	0.00818468	-0.00152832			-0.0110149	0.0177783	0.00424353	-0.00171546
-0.0123265	-0.013538	-0.0106732	-0.0233678			-0.0115303	0.0196398	-0.000292347	0.00459569
-0.0109623	-0.00400623	-0.00280887	0.000384079			-0.0110794	0.0166395	-0.0248562	0.00767657
-0.0118927	-0.00690136	-0.0060171	0.00121968			-0.012505	0.0194292	0.000182126	0.00588985
-0.0112848	-0.00812917	-0.0202572	-0.00312638			-0.0126868	0.0184511	0.00164651	0.0193289
-0.0118361	-0.00296204	-0.00546571	0.00243495			-0.0118595	0.0192275	-0.0110577	0.00570549
-0.00953962	-0.00484193	-0.0179287	0.00198559			-0.0112031	0.0191775	-0.0176257	-0.001232
-0.0125186	-0.00940933	0.0155669	-0.00700442			-0.011054	0.0173461	-0.0258118	-0.000416164
-0.0124423	-0.00963229	0.00967446	0.00152411			-0.0118428	0.0190339	-0.002787	-0.0156808
-0.0116661	-0.00774833	-0.0113034	0.00726042			-0.0119397	0.0147224	-0.0106433	7.32733e-05
-0.0125208	-0.00311646	0.0172057	0.00802678			-0.0113346	0.0139158	0.00870375	-0.0258248
-0.0101394	-0.0117089	-0.0159007	0.00638606			-0.0117509	0.0214767	-0.0138514	0.00375494
-0.0119195	-0.00711071	-0.00643937	0.00172044			-0.0116549	0.0240165	-0.0154914	0.00805091
-0.0120714	-0.006659	0.000553233	-0.00622178			-0.0106306	0.0137773	0.000960158	-0.0269229
-0.0118308	-0.00975592	0.00555201	-0.00897187			-0.0126827	0.0210872	0.00899389	0.0125001
-0.0088927	-0.00366656	-0.00714865	-0.0163324			-0.0100011	0.0154535	-0.0361382	-0.00710214
-0.0105738	0.00106125	-0.0222509	-0.00229325			-0.0109004	0.00671114	-0.0108081	-0.00901526
-0.0120008	-0.00797275	-0.000348423	0.00323478			-0.012345	0.0104634	0.00536937	-0.00996699
-0.0119604	-0.00960418	-0.00462891	-0.00550706			-0.01181	0.0112065	-0.0234153	-0.00328807
-0.0124133	-0.00568746	0.00402013	0.00273963			-0.0111405	0.0136061	-0.0220512	0.00465678
-0.0122902	-0.00693125	0.00106084	-0.00228852			-0.0125574	0.0259518	0.00482377	0.0102377
-0.0107219	-0.00612861	-0.0277819	-0.00348494			-0.0122935	0.0152391	0.00461205	-0.00249894
-0.0115915	-0.00773325	-0.0109142	0.000800053			-0.0110865	0.0163938	-0.025754	-0.0121798
-0.0119317	-0.00692499	-0.00480356	0.00548969			-0.0119487	0.0168049	-0.00762528	0.00875896
-0.0100816	-0.00395902	-0.000366714	-0.0209313			-0.0113475	0.02214	-0.0121848	0.00983392
-0.01126	-0.00786418	-0.0195735	0.00410142			-0.0126309	0.0189157	0.00583423	0.00425762
-0.0116472	-0.00658368	-0.00391784	0.00850933			-0.0125257	0.0229098	-0.00211298	0.00624442
-0.0101394	-0.00623316	-0.007276	0.00315584			-0.0119636	0.0169196	0.00237317	-0.0122408
-0.0121429	-0.00822009	0.00152116	0.00677583			-0.00755773	0.011167	-0.0169317	-0.00226297
-0.0117306	-0.0139731	-0.0165478	-0.0142794			-0.0126597	0.0204244	0.0163448	0.00745987
-0.0103015	-0.00962232	0.00687973	-0.0115375			-0.0120754	0.0166587	0.00554763	0.00436057
-0.0124167	-0.00869806	0.00313201	0.0122244			-0.0119094	0.0171439	0.0048524	-0.00903783
-0.0120417	-0.00742937	-0.00339322	0.0150964			-0.012322	0.0134474	0.00840963	-0.00974198
-0.0119036	-0.00780784	-0.00574785	0.00141941			-0.00916231	0.0134558	-0.00542089	0.00192493
-0.0115022	-0.00889911	0.0146273	0.000296035			-0.0126221	0.0209974	0.00613745	0.00368708
-0.0118077	-0.00663441	-0.011747	0.00894433			-0.0114733	0.0169466	-0.017033	-0.00168797
-0.00962389	-0.00878101	-0.00472461	-0.000347275			-0.012439	0.0201423	0.0176662	-0.00954232
-0.0116567	-0.00702061	-0.00994297	0.00442446			-0.012232	0.0178438	-0.00814586	0.017937
-0.0117115	-0.0069711	-0.0139816	-0.00309959			-0.0101896	0.00844152	-0.00508188	-0.00867286
-0.0115255	-0.00776675	-0.0122729	-0.026331			-0.0116626	0.0205741	-0.0028337	0.00549824
-0.00913993	-0.00167945	-0.01141	-0.0154592			-0.0117725	0.0123384	-0.0116767	0.00146329
-0.0108246	-0.00643391	-0.0173352	-0.0102398			-0.0114306	0.0118905	-0.0298023	-0.0150285
-0.0121424	-0.00472337	0.00610765	0.0101531			-0.0122988	0.0189877	0.0173313	0.001242
-0.0116756	-0.00626327	-0.0101272	0.0064848			-0.0117627	0.0142838	-0.00457421	0.0023541
-0.0119836	-0.00792779	-0.00478097	0.00725277			-0.0122815	0.0146635	0.00985147	-0.00704893
-0.0115894	-0.00606533	-0.014481	0.00604051			-0.0116552	0.0130779	-0.0178827	-0.0087097
-0.0113928	-0.00711897	-0.0166413	0.00822716			-0.0100434	0.0139389	0.00572601	-0.00472128
-0.011344	-0.00812354	-0.00248667	0.00216018			-0.0126531	0.018414	0.00890172	0.0121663
-0.0115869	-0.00698923	-0.0126414	0.001759			-0.0120293	0.0175121	0.00148645	0.00321458
-0.0117575	-0.00657139	-0.0110253	0.00607575			-0.0125596	0.0171128	0.00946294	0.00563484
-0.0125395	-0.00728208	0.0106086	0.0104271			-0.0122288	0.0142476	0.000249575	0.00912842
-0.012053	-0.00658251	-0.00639922	0.0121175			-0.0127108	0.0246327	-0.0192335	0.030623
-0.0126378	-0.00859658	0.0224218	0.0204975			-0.0125083	0.0159024	0.0123799	-0.00957331
-0.0120739	-0.00578701	0.00174106	0.00939276			-0.0111442	0.0194888	-0.0186913	-0.00190663
-0.0119953	-0.00717101	-0.00448766	0.0114196			-0.0117387	0.0158731	-0.0135959	0.00253486
-0.0110609	-0.00616975	-0.021133	-0.00802821			-0.0112559	0.0180541	-0.00477154	0.00657304
-0.0118691	-0.00765725	0.00488587	0.00229067			-0.012583	0.0207474	0.0076581	0.00169586
-0.0115155	-0.00719879	-0.0112167	0.00509372			-0.0124715	0.0206685	0.0109323	-0.00645293
-0.0123287	-0.00867851	0.00899373	-0.00132171			-0.0113161	0.0196964	-0.0204322	0.0148863
-0.0123449	-0.0100577	0.00727038	0.0101808			-0.0126245	0.0136067	0.0214138	-7.71769e-05
-0.0119753	-0.00909503	-0.00449897	0.00962739			-0.0119082	0.0175464	-0.00534704	0.00725672
-0.0120932	-0.00828901	-0.0032839	0.00716403			-0.0119936	0.0211138	-0.0109751	0.0157124
-0.0125147	-0.0113088	0.00904033	-0.00116195			-0.0112009	0.0157589	0.00629066	-0.00174204
-0.0118441	-0.00763657	-0.00967707	0.00951622			-0.0107801	0.0198627	-0.0329526	-0.000549485
-0.0124116	-0.00708097	0.00818057	0.00854498			-0.0121754	0.0218826	0.00350009	0.00439757
-0.012563	-0.0077867	0.0135187	0.00523937			-0.0115778	0.0164621	0.00630646	-0.013641
-0.0109998	-0.0109571	-0.0248789	-0.00684315			-0.0116815	0.0165281	-0.00171236	-0.000218898
-0.0125123	-0.00760896	0.0104439	-0.00035991			-0.0111593	0.0155558	0.010169	-0.0105512
-0.0122705	-0.00753425	-0.00140969	-0.0103034			-0.0111907	0.0165894	0.007244	0.0127808
-0.0120494	-0.00815456	-0.00447501	0.00432819			-0.0117589	0.019604	-0.020367	0.00732616
-0.0122148	-0.00856987	-0.00204199	0.000816076			-0.0108112	0.0229083	0.0237377	0.0112138
-0.0110421	-0.00802454	-0.00975773	0.00707536			-0.0125724	0.0216913	-6.36705e-05	0.00800268
-0.0125891	-0.00842268	0.00578395	0.0202031			-0.0119657	0.0145322	-0.00209173	-0.006146
-0.0102411	-0.00769949	-0.0136486	-0.030779			-0.0118966	0.0141097	-0.012344	-0.00144885
-0.0125513	-0.00778152	0.0116803	-0.0127028			-0.0115042	0.0200707	0.0453378	-0.0545507
-0.0120026	-0.00730331	-0.00528338	0.0142471			-0.0123337	0.019034	0.00200769	-0.00897012
-0.0112813	-0.00670563	-7.314e-05	0.0098756			-0.0123131	0.0179364	0.0129405	0.00250895
-0.0124046	-0.00776365	0.00132651	0.0059426			-0.0120805	0.0199567	0.0216167	0.00351488
-0.0125445	-0.0077656	0.00983883	0.00875045			-0.012503	0.0216501	0.0158054	-0.0138722
-0.0114638	-0.0108375	0.0144662	-0.0110552			-0.0122996	0.0295689	-0.00804702	0.00415738
-0.011145	-0.0057737	-0.0205202	0.00343649			-0.0119051	0.0169082	-0.00610478	0.00386404
-0.0107197	-0.00683739	-0.0290007	0.00275794			-0.0115185	0.0121693	0.00474216	-0.00378522
-0.0123556	-0.00926866	-0.00146404	0.00724348			-0.0104503	0.0138178	0.00372442	-0.0128376
-0.0122128	-0.00175467	0.00257098	-0.00922927			-0.0109567	0.0180121	-0.0182118	-0.0234543
-0.0125367	-0.00926286	0.0099289	-0.00127499			-0.0122822	0.020887	0.0018347	0.00279101
-0.0118696	-0.00410155	0.00503649	-0.0226962			-0.0118315	0.0137901	-0.0120665	0.00460684
-0.0122046	-0.00642194	-0.000185497	-0.00372903			-0.0121428	0.0233532	-0.00465054	0.00424744
-0.0123487	-0.00894847	0.00360764	0.00967829			-0.011704	0.0212375	-0.0141309	0.00559278
-0.0107147	-0.00642279	-0.0267667	0.00463223			-0.0115469	0.0130018	0.00114953	-0.0254356
-0.0116348	-0.00704542	-0.0111953	0.00594478			-0.0120082	0.0145067	-0.0165853	0.000245867
-0.0124387	-0.00522934	0.00521844	0.00397652			-0.0120172	0.0196635	-0.00291278	0.00271234
-0.0112916	-0.0089326	-0.0193329	0.00167726			-0.0114975	0.0157044	-0.0079282	-0.00125351
-0.0108286	-0.0141663	-0.0051643	-0.030697			-0.0122403	0.0144585	0.00368004	-0.0325555
-0.0115332	-0.00664109	0.0110364	0.0046905			-0.0124359	0.0205879	0.00764942	0.00660576
-0.0111695	-0.0063981	-0.0202654	0.00477731			-0.0125627	0.0168276	0.0160003	-0.000811207
-0.0106429	-0.0102544	-0.0161802	-0.0235312			-0.0120973	0.0159262	-0.00429835	-0.00602552
-0.0112439	-0.0024636	0.000910131	0.0067531			-0.0121448	0.0160413	-0.00850601	-0.00267031
-0.00996438	-0.0112711	-0.0480589	-0.00813853			-0.0126824	0.0210586	-0.00555949	0.0160271
-0.0122234	-0.0067601	0.0193217	-0.0167758			-0.0126522	0.0174283	0.0126762	0.00754985
-0.0125002	-0.00862571	0.00869108	-0.0054806			-0.0119311	0.0164372	-0.00616529	0.0030605
-0.0106017	-0.00592809	-0.0332379	-0.0106023			-0.0125277	0.0154753	0.0176768	-0.0110408
-0.0121093	-0.00840822	-0.0012609	0.00961937			-0.01095	0.0199738	-0.0375284	-0.00135293
-0.0126176	-0.00864854	0.0194909	0.0156988			-0.0116132	0.0186291	-0.0183107	0.00754958
-0.0125539	-0.00950143	0.011851	0.00968161			-0.0118363	0.014752	-0.000988797	-0.00679027
-0.0119091	-0.00685335	-0.0081401	0.00243166			-0.0118651	0.0172581	-0.0155183	-0.00301012
-0.011412	-0.00507818	-0.0135835	-0.015533			-0.0108855	0.00576336	-0.0258116	-0.0165844
-0.0114837	-0.00359063	-0.00587133	-0.00484147			-0.0119963	0.0191016	0.00778467	-0.0149523
-0.0125257	-0.00823562	0.00838043	0.00115645			-0.0125111	0.0289033	0.00147254	0.0194569
-0.0117604	-0.00422095	0.0242138	-0.0239608			-0.0121014	0.0139425	0.00711653	-0.000441625
-0.0126017	-0.00779257	0.0168775	0.0206504			-0.012631	0.0140031	0.0088406	0.0165453
-0.0114815	-0.00847497	-0.00853199	0.0104906			-0.0125627	0.0157744	0.0229543	0.0101457
-0.0113937	-0.0129028	-0.00126367	0.00482987			-0.0117624	0.017397	0.00451261	-0.00928595
-0.0125385	-0.00717065	0.00452068	0.012699			-0.0120857	0.0138472	0.00212465	0.0133622
-0.0120313	-0.006064	0.00572831	-0.0153664			-0.0114281	0.0191822	-0.0205447	0.00449561
-0.0123071	-0.00910597	-0.00439034	0.00136012			-0.0126852	0.0211026	0.0125954	0.0094572
-0.0121631	-0.00782035	-0.00494044	-0.000790655			-0.0119999	0.0174575	-0.0136987	0.0126652
-0.0118526	-0.000423867	0.00746267	-0.0131453			-0.0126911	0.0283592	0.0102468	0.00688799
-0.0125103	-0.0095146	0.00443852	0.00416799			-0.011238	0.0148648	-0.0260653	0.00539506
-0.0116075	-0.0128419	-0.0191055	-0.00923921			-0.0126635	0.0179325	0.00746102	0.00489563
-0.0114268	-0.00974957	-0.0125332	-0.0161805			-0.0127154	0.0254714	0.00565179	0.0206208
-0.0114726	-0.00791783	-0.0138016	-0.004776			-0.0116248	0.0180274	0.000302283	0.000924028
-0.0114789	-0.00814785	-0.01395	0.00515087			-0.0124981	0.0213744	0.00891467	0.0141368
-0.0109894	-0.00753537	-0.024039	-0.00788609			-0.0116307	0.0235589	-0.00423474	0.00822362
-0.0120844	-0.00626362	-0.00322896	0.00508966			-0.0123225	0.0206868	0.00231952	0.0188201
-0.0103615	-0.00822541	-0.00918538	-0.00721554			-0.012299	0.0178991	-0.00373267	0.00689517
-0.0121647	-0.00964694	-0.00197778	0.00161668			-0.0118815	0.0126559	-0.00780499	0.00578738
-0.0113615	-0.005669	-0.00969718	0.00252734			-0.0117449	0.0196444	-0.0231903	0.0239964
-0.0125835	-0.00746023	0.0214978	0.00216033			-0.0107788	0.0132055	-0.0163384	0.00439611
-0.0120909	-0.00791433	0.000990513	0.00504273			-0.0119312	0.028646	-0.00636891	0.00958849
-0.0119188	-0.00813694	-0.0083868	-0.00966141			-0.0116823	0.0148663	0.0128067	-0.0150059
-0.0115711	-0.00694242	-0.012557	0.00277917			-0.0121746	0.028236	0.00103362	0.00763703
-0.0125434	-0.00851431	0.00579583	0.0134183			-0.0124392	0.00942553	0.00628364	0.00900971
-0.0115556	-0.00634461	-0.0115562	0.00478366			-0.0126889	0.0192509	0.0105587	0.0152574
-0.00916937	0.00342313	0.0188822	-0.0160745			-0.0116904	0.0229995	-0.0147292	0.0101079
-0.0117513	-0.0049025	-0.00730304	-0.0116491			-0.0126288	0.0168633	0.0164611	0.00146199
-0.0102796	-0.00586803	-0.0016068	-0.0131817			-0.0123291	0.0175177	0.0157618	-0.00326101
-0.0108226	-0.00758868	-0.0222743	-0.00228237			-0.0121207	0.0210623	0.00028774	0.00916354
-0.0113985	-0.00628913	-0.00452722	0.0170838			-0.0126074	0.01957	0.0110614	0.00235121
-0.0111424	0.00309857	0.0210355	-0.0237744			-0.0120836	0.0120404	0.0124247	-0.0140986
-0.0125808	-0.0215445	-0.0120009	-0.0164033			-0.0118676	0.0154553	0.00681777	-0.00639033
-0.0118673	-0.00608507	-0.00449487	0.0141263			-0.0125909	0.0189999	0.0204183	-0.0142607
-0.0125276	-0.00714065	0.00632646	0.00925754			-0.0106021	0.0141802	-0.0301758	-0.00598999
-0.011872	-0.006754	-0.00614684	0.015567			-0.0119086	0.0186512	-0.0126944	-0.0218434
-0.0114154	-0.00726866	-0.0141577	0.0064801			-0.0120445	0.020195	-0.00443704	0.00193274
-0.0108236	-0.00465387	-0.0127835	0.0163677			-0.00988721	0.0173941	-0.00176714	-0.0221594
-0.0125241	-0.00735587	0.00829544	0.0125037			-0.0120192	0.0128933	-0.00725423	0.0106688
-0.0122847	-0.0104635	0.00324884	-0.00849178			-0.0112558	0.016523	-0.0206773	0.00334235
-0.0118178	-0.0134103	-0.000926805	-0.00450115			-0.0126695	0.0216471	0.0161265	-0.00709675
-0.00991721	-0.00977967	0.00351014	-0.00711443			-0.012612	0.0162654	0.0111412	0.00128331
-0.0122761	-0.00792325	0.00445466	0.0128334			-0.0103626	0.0134239	-0.0236325	-0.00989591
-0.0125317	-0.00775829	0.0064676	0.00983354			-0.0124584	0.0158129	0.00390553	0.0110749
-0.00850539	-0.00337468	-0.0489069	-0.0304294			-0.0125897	0.0186643	0.00820438	-0.00109443
-0.0110416	-0.00737052	-0.0227488	0.00299479			-0.0124559	0.0170048	0.00135082	0.00477875
-0.0111573	-0.00731562	-0.0186533	-0.00863885			-0.0126373	0.0167098	0.0121671	0.00808456
-0.0123645	-0.0143541	0.0150003	-0.0166083			-0.0115493	0.0159118	0.00312152	-0.00774831
-0.0121271	-0.00816389	0.00665276	-0.0001355			-0.0124037	0.0160254	0.00659828	0.00305755
-0.0125754	-0.00735519	0.0182015	0.00797231			-0.0119463	0.0173748	-0.011264	0.00698574
-0.0123274	-0.0119701	0.0104068	0.00363576			-0.0110632	0.0147071	-0.00562131	-0.000226619
-0.0119101	-0.00613087	-0.00577977	-0.00688132			-0.0108295	0.0173787	-0.0252813	0.00265518
-0.0122675	-0.00662626	-0.00030798	0.0154029			-0.0126042	0.0243129	0.00653071	0.00209644
-0.0115129	-0.00683967	-0.0123924	0.00854775			-0.0114962	0.00943381	-0.0144548	-0.00507976
-0.00899912	-0.00422708	0.00787936	0.000658809			-0.012658	0.0241853	0.00225169	0.00740158
-0.0119697	-0.0124834	-0.011919	0.00416323			-0.0120231	0.0163921	-0.00871723	0.00549717
-0.0111404	-0.00749718	-0.0195859	0.00651305			-0.0122602	0.0165103	-0.00913211	-0.0124431
-0.0126194	-0.00872617	0.0187854	0.0170842			-0.0111441	0.0170196	-0.0152825	-0.0211416
-0.0116976	-0.00791847	0.0126455	-0.00619299			-0.0126735	0.0265983	0.00603369	0.00553341
-0.0123346	-0.00729304	0.00404238	0.00330524			-0.0126399	0.0111437	0.014241	0.00948481
-0.0114158	-0.0072853	-0.0159543	0.0127779			-0.0117214	0.0191547	-0.00609199	0.00749094
-0.0107726	-0.00572982	0.00137221	-0.00950476			-0.0124941	0.016013	-0.00572279	0.0013099
-0.0125994	-0.00815007	0.0154607	0.0171048			-0.012291	0.0150913	0.00330209	-0.00783013
-0.0119407	-0.00806311	-0.00379319	0.0104584			-0.011794	0.0150068	-0.00428076	-0.0156992
-0.0121335	-0.00703543	0.0078673	-0.0144998			-0.0126846	0.021236	0.0232363	0.00395514
-0.0113653	-0.00532884	-0.0128353	0.00566856			-0.0109452	0.0171567	-0.00687297	-0.0054597
-0.0123027	-0.00850732	0.00250853	0.00837871			-0.00904967	0.0118894	0.00769149	-0.00347209
-0.0125897	-0.00949799	0.0157048	0.0195078			-0.0117039	0.015285	0.00422423	0.000221115
-0.0124067	-0.00860594	0.00568049	0.0133366			-0.0126367	0.0210472	0.00291199	0.00724496
-0.0118191	-0.00570194	0.00577345	-0.00778842			-0.0118279	0.0181499	0.0219518	-0.00460359
-0.0120821	-0.0145998	-0.00954011	-0.0209325			-0.0126252	0.0253937	0.00106706	-0.00482244
-0.0117891	-0.00937003	-0.00816706	0.00596211			-0.00810716	0.0157651	-0.00132304	-0.010871
-0.0120771	-0.0155293	-0.00557528	-0.0122784			-0.0124157	0.0169611	0.0226276	-0.00759698
-0.0115491	-0.00765989	-0.0126586	-0.00653373			-0.0124567	0.0190514	0.0173895	-0.0056507
-0.0120946	-0.00710124	0.000454867	0.00637227			-0.0113227	0.01448	-0.016222	-0.00326359
-0.0107408	-0.00528262	-0.00452244	0.00862384			-0.0125414	0.0182264	-0.00161668	0.00218067
-0.0118733	-0.00779278	0.00317852	-0.015627			-0.0106079	0.0190948	9.40712e-05	-0.00840173
-0.0118762	-0.00814007	-0.00201024	0.0113124			-0.0122997	0.0231944	0.0195715	0.00208391
-0.0126178	-0.00723596	0.0148149	0.0167813			-0.0119863	0.0251458	-0.0012726	0.0165277
-0.0120267	-0.00680611	-0.00628607	0.00919955			-0.0124623	0.0184076	0.000868841	0.0156086
-0.00945674	-0.00333966	0.00802151	0.00710634			-0.0110473	0.0103661	0.0114265	-0.000242906
-0.0110664	-0.00571084	-0.0212471	-0.00412198			-0.0100682	0.0203585	-0.0360394	0.00137585
-0.0125852	-0.00839885	0.0179776	0.0147309			-0.0120172	0.0169733	0.0055246	0.00411191
-0.0120288	-0.00850208	0.00170724	-0.0050317			-0.0109063	0.0163323	0.0010709	0.00716106
-0.0125359	-0.00842056	0.0109624	0.00827188			-0.0112562	0.0198282	-0.00144252	0.0056718
-0.00870263	-0.00597104	-0.00792491	-0.00763621			-0.0125923	0.0155612	0.0125556	0.014281
-0.0123453	-0.00135064	0.00894406	0.00820075			-0.0110852	0.0123627	0.00177658	0.00809044
-0.0125633	-0.00784768	0.0146431	0.0132221			-0.0100272	0.00864687	0.000888816	-0.0257178
-0.011199	-0.00530095	-0.00952437	-0.00453318			-0.0122514	0.0154975	0.0138325	0.000731634
-0.0126053	-0.00827804	0.0138161	0.0163143			-0.0127317	0.0235656	0.0128449	0.0176845
-0.00779915	-0.00284232	-0.00831748	0.000798017			-0.0102653	0.0187835	0.0170339	-0.00271945
-0.0113698	-0.0084607	-0.0155239	0.00148561			-0.0111263	0.0153083	-0.00738717	0.00231195
-0.0117906	-0.00834967	-0.00616586	0.0144688			-0.0115543	0.0184359	-0.0225908	0.0134332
-0.0126287	-0.00922876	0.0235614	0.00257898			-0.0125104	0.0221262	0.011054	0.00529389
-0.012051	-0.00532626	0.00798206	0.00145822			-0.0125527	0.0150988	0.0163031	0.0018284
-0.0125604	-0.00916697	0.0128152	0.0093951			-0.0119151	0.0206586	-0.0170265	0.0121574
-0.0123978	-0.0132106	0.00233181	0.00728005			-0.0113363	0.0165842	-0.0182185	0.0106345
-0.0117761	-0.00765454	-0.0102785	0.00727834			-0.0126227	0.0170265	0.0118239	0.00397138
-0.0125083	-0.0087846	0.00949335	-0.000469398			-0.012187	0.0237309	0.00675441	0.00258984
-0.0126263	-0.00800292	0.0268623	0.00319546			-0.0112317	-0.000116326	-0.00934013	-0.0211113
-0.0122328	-0.00947547	0.00206072	0.000971863			-0.0108992	0.0157936	-0.0150183	-0.000798014
-0.0123906	-0.0108368	0.00821258	-0.0124132			-0.0112551	0.0166981	-0.0152448	0.00681674
-0.012549	-0.00795506	0.0111851	0.00888767			-0.0127094	0.0224937	0.0168718	0.0154424
-0.0123921	-0.00799958	8.90451e-05	0.00441149			-0.0124634	0.0178578	0.00938379	0.0103498
-0.0109	-0.00774778	-0.0244738	0.00184407			-0.0126322	0.0180608	0.0103003	0.00813853
-0.0126002	-0.00849973	0.0147966	0.0167925			-0.0118199	0.0157385	-0.013187	0.00176402
-0.0120276	-0.00677699	-0.00237933	0.00278939			-0.0124419	0.0245432	-0.00252524	0.00271602
-0.0125413	-0.00687307	0.0146835	-0.00282746			-0.0119447	0.015136	0.00775224	-0.0171309
-0.0121354	-0.00756896	-0.00267358	0.00742887			-0.0123119	0.0234708	-0.0111302	0.0221672
-0.0113545	-0.00677316	-0.0148183	1.18401e-05			-0.0125942	0.0200903	0.0132255	-0.00273477
-0.0124738	-0.0048415	0.0226313	0.0182352			-0.012246	0.0142933	-8.66454e-05	0.00362602
-0.0123034	-0.0101524	0.000277888	-0.00380679			-0.0114558	0.0182642	-0.0126059	0.00416679
-0.0120779	-0.00181227	0.00626858	-0.00838247			-0.011847	0.0168716	0.00784548	-0.00128087
-0.0112503	-0.00739526	-0.0181214	0.00886077			-0.0127619	0.0295996	0.0934634	-0.029739
-0.0125433	-0.00691226	0.0156772	0.00136152			-0.0107111	0.0113097	0.0068599	-0.0188719
-0.00876195	-0.00719433	-0.0525945	-0.0329707			-0.0120422	0.0156987	-0.0131262	0.00399904
-0.0121766	-0.00835786	-0.00372072	0.00865052			-0.0126225	0.0239764	0.000702447	0.000196304
-0.0112922	-0.00529992	-0.00299089	-0.000233179			-0.0123548	0.0120657	0.0113559	-0.0205137
-0.0106234	-0.00755618	-0.0259791	-0.0140874			-0.0123971	0.0181428	0.00747678	0.00458149
-0.0111601	-0.00748771	-0.00961147	-0.00010903			-0.0126252	0.0203363	0.00457573	0.00476207
-0.0111844	-0.00900945	-0.0106263	0.00948782			-0.0126433	0.0235821	0.00660573	0.0140655
-0.0125141	-0.00347196	0.017067	-0.00569828			-0.011852	0.0223675	-0.0163586	0.0123007
-0.0120287	-0.00851324	0.00155148	0.0136091			-0.0107189	0.00138897	-0.0166343	-0.00465247
-0.0107908	-0.0062832	-0.0179537	-0.00866328			-0.0126391	0.0162365	0.00774767	0.0127089
-0.01244	-0.0077266	0.00406195	0.013632			-0.0105438	0.0134792	-0.0108913	0.00574094
-0.0123912	-0.00828124	0.00825852	0.010034			-0.00792106	0.0165744	0.00259375	-0.0124382
-0.0126056	-0.0106543	0.0106156	0.0152762			-0.0112751	0.017006	-0.0246256	0.00974699
-0.0118066	-0.00762246	-0.00793857	0.0179962			-0.0107561	0.0152024	-0.000908526	0.00556124
-0.0110693	-0.00701781	0.00449277	-0.0114685			-0.0122945	0.0143157	0.0100022	0.00303804
-0.0117833	-0.00773684	-0.00368317	0.0114202			-0.0119092	0.020155	-0.00427716	-0.0160364
-0.0101247	-0.00565207	0.0171351	0.0043249			-0.011802	0.00636261	0.0171622	-0.00607986
-0.011835	-0.00935133	0.00140583	0.00600424			-0.0126536	0.0121523	0.0103342	-0.0159155
-0.0117081	-0.00661301	-0.00501557	0.00730115			-0.0120162	0.0116615	0.00116145	0.00856751
-0.0125466	-0.00825576	0.00406372	0.0140603			-0.0120278	0.0165371	0.00405518	0.0138202
-0.0114288	-0.00836228	-0.0137409	0.00082235			-0.0116696	0.0208607	-0.0167465	0.0109935
-0.0108567	-0.00366424	-0.0208917	0.0111478			-0.0121896	0.0235781	0.00221917	0.00169189
-0.0118813	-0.00796228	-0.00640826	0.014533			-0.0125721	0.011885	0.0087367	0.00112153
-0.0126239	-0.0082546	0.0204322	0.0220784			-0.012504	0.0192054	0.013586	0.00346102
-0.0125517	0.000370815	0.0111383	0.0029029			-0.0115422	0.0227641	-0.00927963	0.00388747
-0.0125421	-0.0100383	0.00793709	0.0163822			-0.0123312	0.0232536	0.000866907	0.0210661
-0.0112324	-0.00608853	0.00908581	0.0173466			-0.0126665	0.0203632	0.0150821	0.0107233
-0.0119786	-0.0121259	0.00770917	-0.00175302			-0.0118668	0.0175279	-0.0113391	0.010673
-0.0122062	-0.00349278	0.0192338	0.00255501			-0.0117874	0.0156742	-0.00446529	-0.0133052
-0.0121614	-0.00820094	0.0102069	-0.00133002			-0.0108836	0.0206014	-0.0110679	0.000843206
-0.0125929	-0.00900422	0.00738649	-0.00902919			-0.012002	0.0159695	-0.00663032	0.00244485
-0.0111124	-0.00800107	-0.0186188	0.00797397			-0.011965	0.0131946	-0.00678686	0.00821614
-0.00959712	-0.0087628	-0.00874664	-0.00446061			-0.0117559	0.0171227	0.00902549	0.011429
-0.010496	-0.00724228	-0.0124038	-0.00893662			-0.0115009	0.0196586	-0.00299117	-0.0125349
-0.0118875	-0.004354	0.00461842	-0.000389812			-0.0123511	0.0201804	0.0244901	-0.00189136
-0.0113011	-0.00649366	-0.0175655	0.00187083			-0.0112864	0.0198113	0.00391454	-0.00549983
-0.00841246	-0.0143678	-0.00836084	-0.0112444			-0.0112455	0.0176874	-0.00909471	0.0103873
-0.00533768	-0.00456124	-0.0086736	-0.00222303			-0.0117889	0.014159	0.0300312	-0.0194906
-0.0116434	-0.00653651	-0.0121687	-0.0116263			-0.0126271	0.0105782	0.0108195	-0.0150848
-0.0119278	-0.00789682	-0.00413819	0.00805945			-0.0114861	0.0149793	-0.0212552	0.0109346
-0.0124712	-0.00599112	0.00568638	0.01839			-0.012354	0.0202425	0.00775586	0.00738008
-0.0119063	-0.00741599	-0.00816262	0.000637588			-0.0125763	0.020772	0.0159917	0.00292005
-0.0118784	-0.00693478	-0.00728914	0.00547901			-0.0124111	0.0140452	0.00420823	-0.00561563
-0.012481	-0.00791043	0.000657066	0.00468777			-0.0121166	0.0164706	0.00310245	0.00710652
-0.0124012	-0.00708704	0.00027031	0.0128267			-0.0126038	0.0266824	0.0189509	-0.0101055
-0.0124467	-0.00471445	0.00728544	0.00557278			-0.0117452	0.0174375	0.00241676	-0.00541781
-0.0123098	-0.00743218	0.00018813	0.012706			-0.012698	0.0221981	0.0154236	-0.010945
-0.0120533	-0.0103595	-0.00560723	-0.0206853			-0.0117539	0.0198266	-0.0118974	0.00565511
-0.0125638	-0.00841924	0.00704335	0.00707009			-0.012273	0.0152513	0.00345399	-0.00746762
-0.0117879	-0.00467605	-0.00667095	0.00886351			-0.011579	0.0260549	-0.00601156	0.00954375
-0.0125201	-0.00768349	0.00462278	-0.00180643			-0.0119204	0.0152385	0.00875817	0.00123025
-0.0125138	-0.006949	0.00659348	0.0117718			-0.0121628	0.0191038	0.00402175	0.00456011
-0.0116809	-0.00839946	-0.0135102	0.00767276			-0.0117771	0.0175464	-0.00714972	0.00426619
-0.0125351	-0.00795629	0.00605306	0.0145653			-0.0109069	0.0150621	-0.00962055	-0.000301122
-0.0120878	-0.0120732	-0.00818312	-0.0133337			-0.0119224	0.0174504	-0.0011689	0.00491883
-0.0121514	-0.00998141	-0.00348451	0.00438091			-0.0126374	0.0235879	0.0160731	1.48482e-05
-0.0109972	-0.00487225	-0.0167974	0.00247214			-0.0121718	0.0217741	-0.0107755	0.0126287
-0.0110478	-0.00868679	-0.00379292	-0.00753777			-0.0122607	0.0187631	0.00552987	-0.0215934
-0.0125439	-0.00768874	0.00690907	0.0126184			-0.00857906	0.0161462	-0.00576326	0.00503153
-0.0114005	-0.00628091	-0.0125307	0.013178			-0.012694	0.0184499	0.0100752	0.0129134
-0.0125283	-0.0081377	0.00847982	0.00871284			-0.0123828	0.0169225	0.00589315	0.0110184
-0.0100163	-0.00805746	-0.00226965	-0.00870557			-0.0111415	0.0134514	-0.0123937	-0.00486225
-0.0119882	-0.00660357	0.000778091	0.00803294			-0.0122929	0.0248872	0.0153401	0.00111738
-0.0124185	-0.012336	-0.00293604	0.00310224			-0.0123599	0.0217606	0.00105417	-0.0127041
-0.0119874	-0.0145209	-0.0143908	-0.0122151			-0.0123869	0.0213856	0.00607076	-0.00261945
-0.0116119	-0.00848176	-0.0110177	0.00253538			-0.0117313	0.0220614	-0.00392377	0.00639932
-0.0121125	-0.00788105	-0.0018895	0.00594884			-0.0124289	0.0167605	0.0159419	-0.0176655
-0.012522	-0.00881853	0.0120794	0.00188448			-0.0119714	0.0137351	0.00583108	-0.0169117
-0.0124833	-0.00677722	0.00524148	0.00989654			-0.0114681	0.0180915	-0.00842454	0.00279105
-0.0115828	-0.00696251	-0.0106322	0.00909587			-0.0123921	0.0152908	0.00135606	0.0167248
-0.0109838	-0.00794948	-0.0191216	0.00196505			-0.0121123	0.0137262	0.0132018	0.00281004
-0.0125481	-0.0084656	0.00746376	0.00892777			-0.0114455	0.0233942	-0.0182092	0.00686416
-0.0125362	-0.00901497	0.006946	0.00876498			-0.0126295	0.0230041	0.00277831	0.0106558
-0.0122645	-0.00906056	-0.000645669	0.00849697			-0.0116515	0.0198313	-0.00910306	-0.00663316
-0.0107647	-0.00670314	-0.00773479	0.00141612			-0.0121432	0.0165072	-0.00309558	0.00417094
-0.00985082	-0.00967958	0.0110763	0.00211227			-0.00824089	0.00700355	0.00701518	-0.0169074
-0.0125524	-0.00876081	0.0147084	0.00236498			-0.0123013	0.0187699	0.00317339	0.00868142
-0.0123729	-0.0127876	-0.00386329	-0.00551774			-0.01228	0.01306	0.00369412	0.00231709
-0.0125411	-0.00899987	0.00684702	0.0158486			-0.0119995	0.0121881	-6.60851e-05	1.90442e-05
-0.0114357	-0.0078027	-0.0137066	0.0053801			-0.0114281	0.0145142	-0.0242299	0.00595212
-0.0121789	-0.0070038	0.00823066	-0.0161099			-0.0118642	0.0177041	-0.0133079	0.0103053
-0.01251	-0.00786594	0.00732263	0.0109932			-0.0108016	0.0195567	-0.0259343	-0.00644962
-0.0122528	-0.00853774	0.000833206	0.00505677			-0.0111198	0.0164048	-0.0284806	0.00272432
-0.0115738	-0.004169	0.0190139	0.0144135			-0.012423	0.0138018	-0.00415357	0.00171403
-0.0103335	-0.0145944	0.00915541	-0.0177301			-0.0122773	0.0195686	-0.00439821	0.00587098
-0.0115616	-0.00838416	-0.0144837	0.000683272			-0.0123006	0.0164662	0.0164857	-0.0132846
-0.0111673	-0.00867197	-0.0162564	-0.000100429			-0.012615	0.0206977	0.0160185	0.0034139
-0.0120821	-0.00752204	-0.0066588	0.0038026			-0.0124229	0.0207428	-0.00209843	0.0131776
-0.0108216	-0.00714045	-0.0242533	-0.00770955			-0.0127283	0.0151191	0.0159946	0.00677309
-0.0122219	-0.00749944	-0.00108423	0.0110393			-0.0116995	0.0196065	0.00203579	-0.00829849
-0.0113493	-0.00712747	-0.0189452	0.00275925			-0.0120631	0.0151755	-0.0100858	-0.00317974
-0.0125108	-0.00667283	0.0117093	-0.00481137			-0.0118497	0.0179682	-0.00335524	0.00348875
-0.0122928	-0.00237659	0.0109263	-0.00632993			-0.0127439	0.015356	0.015979	0.0146398
-0.0118427	-0.0111502	-0.00831147	-0.000202433			-0.012655	0.0118331	0.0123105	0.0103688
-0.0105793	-0.00637025	-0.0256001	0.00561286			-0.0120864	0.0207163	-2.63997e-05	-0.00366176
-0.0116325	-0.00689109	0.0128	0.00254146			-0.0123336	0.0227948	-0.00498327	0.00242628
-0.011695	-0.00778357	-0.00291637	0.0053818			-0.0101362	0.0107633	-0.00330228	-0.0104307
-0.0111379	-0.00815172	-0.0215454	-0.00611576			-0.0124046	0.0215025	0.00795152	-0.00975692
-0.00899136	-0.00150835	-0.00569705	-0.00270655			-0.0126174	0.0219736	0.0167314	0.000723044
-0.01191	-0.00714516	-0.00593243	-0.000512305			-0.0109981	0.0135992	-0.0244731	0.00372625
-0.0122031	-0.00770336	-0.00112993	0.0042413			-0.0124146	0.0155201	0.00247393	0.000313795
-0.0123942	-0.00702144	0.00856503	-3.88726e-05			-0.0118777	0.0156976	-0.014735	-0.00685458
-0.00954796	0.00252963	0.00511737	-0.00572453			-0.010439	0.0167728	-0.0367619	0.000729567
-0.0116683	-0.00762594	-0.00930199	0.00833783			-0.0124989	0.0146651	0.0154781	-0.0116687
-0.0124383	-0.00888516	0.0203669	0.00160353			-0.0124752	0.0178856	0.00911665	-0.00188795
-0.011754	-0.00427576	0.00101896	0.00705508			-0.0123536	0.0176525	0.00793704	0.00143945
-0.0114112	-0.00908798	-0.00326327	-0.0141515			-0.0116848	0.0167996	-0.0110757	-0.0169208
-0.0124308	-0.0083984	0.00290804	0.0130686			-0.0117618	0.0110978	0.00184714	0.00320103
-0.0125505	-0.00665634	0.0115735	0.0122072			-0.0125611	0.00918602	0.00863189	0.000338405
-0.0125831	-0.00928937	0.00884226	0.0117926			-0.0114556	0.0148509	-0.000383532	-0.0246164
-0.0119932	-0.00867605	-0.00355738	0.00646514			-0.0122164	0.0118849	0.00305985	-0.0223268
-0.0122552	-0.00613601	0.00567449	0.00600359			-0.0124112	0.0139903	0.00320219	-0.0328576
-0.0117777	-0.00898992	-0.0111081	0.013721			-0.0119024	0.0194729	-0.0104402	0.00506944
-0.0117525	-0.00759249	-0.00112993	-0.0014942			-0.0127184	0.015315	0.0246935	0.00820967
-0.0116503	-0.0085992	-0.00901199	-0.000563736			-0.0125987	0.018825	0.00998181	0.000204742
-0.0123799	-0.0122318	0.004671	-0.00547924			-0.0111277	0.0164899	-0.0204173	-0.000616382
-0.0116955	-0.00699945	-0.00928841	0.00631602			-0.012016	0.0197232	0.0109638	-0.0102807
-0.0118415	-0.00838706	-0.00760218	-0.00352896			-0.0119286	0.0138679	-0.00606304	-0.00367103
-0.0119106	-0.00469975	0.000450955	0.00734158			-0.0123607	0.0200329	0.0150921	-0.0208169
-0.0124795	-0.00773338	0.0045537	-0.00120767			-0.0116792	0.0206135	-0.0187798	0.0101737
-0.0119998	-0.00793636	0.00240005	-0.00178746			-0.0125755	0.0216415	-7.39269e-05	0.00182811
-0.0112514	-0.00462708	-0.0130741	0.00440339			-0.0116414	0.015772	-0.00497889	0.0101867
-0.0125416	-0.00743578	0.010354	0.0120265			-0.0103208	0.0151152	-0.0286708	-0.0162242
-0.0120963	-0.00668895	-0.00216884	0.0121066			-0.011966	0.0200754	-0.0116004	-0.00504802
-0.0117386	-0.0167468	-0.0167808	-0.00647739			-0.0125092	0.0149145	0.00954147	0.000329279
-0.0125465	-0.00778811	0.0114594	0.0100378			-0.012478	0.016851	-0.00313481	0.0170075
-0.0115937	-0.0062849	-0.00632942	0.0133516			-0.0117733	0.0210658	-0.00168162	-0.0107796
-0.0118968	-0.00820022	-0.00500468	0.00698778			-0.0116356	0.0117785	-0.0121476	-0.00306714
-0.0126461	-0.00694766	0.0280882	-0.00203143			-0.0120077	0.0204063	0.00026474	-0.000559711
-0.0125805	-0.00759312	0.0142858	0.0164004			-0.0118	0.0126548	-0.0040102	0.000831182
-0.0125897	-0.00604904	0.0186898	0.0109562			-0.0117779	0.0243689	-0.0139146	0.0241531
-0.00980428	-0.0083917	-0.0390998	-0.0168388			-0.0125096	0.0218547	0.00262929	0.0165935
-0.0114854	-0.00744026	-0.000462806	0.00680233			-0.0126298	0.0152876	0.0103133	0.00548974
-0.012646	-0.00802184	0.0277595	0.00423614			-0.0117972	0.0211586	-0.00444787	-0.00797969
-0.0122757	-0.00782061	0.0050987	0.0161055			-0.011751	0.0209524	-0.0117376	0.0152339
-0.0123231	-0.0074668	0.00657684	0.00309641			-0.0126348	0.0194227	0.0108	0.0101457
-0.0121273	-0.00712699	-0.0014375	0.0116509			-0.0116925	0.0205121	-0.0105126	0.0101223
-0.0125416	-0.00956829	0.0179482	-0.0160168			-0.0120479	0.0179183	-0.00424798	0.00304693
-0.0126082	-0.00754782	0.0166153	0.015677			-0.0121076	0.0237466	0.00269002	-0.0148147
-0.0121607	-0.00656165	0.00255481	0.00920282			-0.0123856	0.0258236	0.00818279	-0.0143075
-0.0124734	-0.00884906	0.00448973	0.0147201			-0.0117822	0.0204158	-0.0103586	-0.00966951
-0.0119167	-0.00774742	-0.00860249	0.00932906			-0.0115817	0.0123466	0.00329335	-0.0172415
-0.0118694	-0.00854568	-0.00208994	0.00988137			-0.0124914	0.0156986	0.00330406	0.0117764
-0.00984324	-0.00136009	-0.0102092	-0.0047097			-0.0126882	0.0258987	0.00894537	0.0101945
-0.0107233	-0.0104618	-0.020271	-0.00717849			-0.0124775	0.0215736	-0.00205969	0.00292967
-0.0118952	-0.00786023	-0.00460509	0.00654016			-0.0127462	0.0157608	0.0144905	0.010964
-0.0119015	-0.00692332	-0.000793829	0.00336137			-0.0118384	0.0190827	-0.00650314	0.00345388
-0.0125392	-0.00893166	0.00612046	0.00936637			-0.0104991	0.0134398	-0.021568	-0.0187628
-0.0124858	-0.00858056	0.00304772	-0.001825			-0.0122517	0.015918	0.00191304	0.00498979
-0.0102769	-0.0057051	-0.032774	0.000579166			-0.0126473	0.0130414	0.00553237	0.0136646
-0.0120735	-0.00876983	-0.00225736	-0.0125044			-0.0114324	0.0141487	-0.0147647	0.00372858
-0.0125083	-0.00865758	0.00423334	0.00635269			-0.0120045	0.0150879	-0.011335	0.0141589
-0.0113454	-0.0058345	-0.0197512	-0.0052599			-0.0113792	0.0173537	-0.0111674	-0.00343238
-0.0125405	-0.00979771	0.0089652	-0.000518367			-0.012249	0.0171957	0.0104749	-0.0233606
-0.0111797	-0.00549858	-0.0164494	0.00223122			-0.0121605	0.0222967	-0.0122229	0.0208602
-0.0119322	-0.00862416	-0.0048457	0.00653718			-0.0118928	0.013446	0.00437497	0.00771542
-0.0122029	-0.00489126	0.0204256	0.0041972			-0.0122497	0.0222653	-0.000819493	0.0144948
-0.0114941	-0.007531	-0.0161528	0.00301032			-0.0115975	0.0144634	-0.0099975	0.00878187
-0.0111483	-0.00895993	-0.0184359	-0.0042358			-0.0118194	0.0136681	0.00196715	-0.0029292
-0.00689353	-0.0033545	-0.0103631	-0.00200679			-0.0126474	0.0213922	0.00548053	0.00638737
-0.0126122	-0.00829176	0.0227298	0.0107647			-0.0117066	0.0179923	-0.0186383	0.00246632
-0.0125803	-0.00755687	0.0159581	0.012917			-0.0127516	0.0248397	0.00772431	0.0286549
-0.012587	-0.00860335	0.0113261	0.0154951			-0.0118364	0.0177996	-0.000362567	0.0112795
-0.0111726	-0.00510334	-0.0168051	-0.00415852			-0.0115953	0.011058	0.00941427	0.00302953
-0.0115344	-0.00713192	-0.0137729	0.00829005			-0.0114563	0.0130451	-0.0161617	-0.00694835
-0.0118498	-0.0121499	-0.0121341	-0.022708			-0.0117863	0.0124468	-0.0061908	-0.00525982
-0.0125873	-0.0103741	0.0167485	0.0139371			-0.0121129	0.013359	-0.00524197	0.0123694
-0.01252	-0.00863004	0.00474715	0.0111425			-0.0125266	0.0176568	0.0101429	0.00475433
-0.0116533	-0.00706658	-0.0115266	0.00658645			-0.0124844	0.0206091	0.0134702	-0.0137689
-0.0114211	-0.00755618	-0.0165724	0.00627569			-0.0126508	0.0213671	0.0134651	0.00684262
-0.011697	-0.00730765	-0.00706328	0.00382134			-0.0126183	0.0256725	0.0195601	-0.0042103
-0.0106704	-0.00529601	-0.0280295	-0.00495141			-0.0121238	0.0149346	-0.00448467	0.015004
-0.011567	-0.007812	-0.00521514	-0.0308234			-0.0126456	0.0237791	0.0180295	0.00962981
-0.0108637	-0.00858563	-0.0169484	-0.0283212			-0.011448	0.0211064	-0.0197147	0.0104997
-0.0121509	-0.00753336	0.00128796	0.00509213			-0.0119129	0.0172482	-0.00218116	0.0118388
-0.0125204	-0.00721485	0.00647737	0.00350394			-0.0110436	0.0121956	-0.0347904	-0.015198
-0.00851911	-0.00942643	-0.00890093	-0.00836377			-0.0122384	0.0139429	0.0129052	0.00200923
-0.0106595	-0.0096338	-0.00860328	-0.0126973			-0.0122547	0.0178343	0.00127405	0.00487222
-0.0122543	-0.00851209	-0.00208337	0.00273913			-0.0115626	0.0178807	-0.00879825	-0.00147015
-0.0121734	-0.0172802	0.00683451	-0.0381203			-0.0126446	0.0213192	0.0150721	0.00159957
-0.0125864	-0.0063594	0.0174029	0.014436			-0.0116274	0.024111	0.00890153	-0.00160712
-0.0125529	-0.00782669	0.0138864	0.0138868			-0.0104855	0.0162381	0.0143721	-0.00897893
-0.0117509	-0.00715984	-0.008297	0.0065408			-0.0118325	0.0155523	-0.00677521	-0.00429169
-0.0119328	-0.00582993	-0.00696316	0.0144001			-0.0126102	0.0212481	0.0109229	-0.00712243
-0.011258	-0.00795719	-0.0164067	0.0101533			-0.0119379	0.017629	-0.00612237	-0.00371605
-0.0115064	-0.00896552	-0.0148696	-0.0187063			-0.0120214	0.0170176	-0.00638952	9.73245e-06
-0.0125033	-0.00852343	0.0084777	0.00143136			-0.0116752	0.0115609	-0.0179027	0.00773728
-0.0102506	-0.00880475	-0.0177648	-0.0218267			-0.0121345	0.017123	0.00158042	0.00382537
-0.0111288	-0.00678601	0.000161003	0.00260612			-0.0127104	0.0207318	0.0109303	0.0177403
-0.0125831	-0.00819419	0.0105487	0.0075664			-0.00978676	0.00940307	-0.00204691	-0.00339679
-0.0110442	-0.00619198	0.00182743	0.0115055			-0.00970058	0.016546	-0.0463041	-0.00496136
-0.010627	-0.00563414	-0.028068	-0.00972579			-0.0119818	0.0237199	-0.00714486	0.000335338
-0.0123058	-0.00290407	-0.00010982	0.00921972			-0.0117593	0.0147373	-0.0174227	-0.00270281
-0.0108358	-0.0113767	-0.0291634	-0.0149789			-0.0123624	0.0199598	0.00969515	0.000223906
-0.0121489	-0.00711184	-0.00405692	0.00137682			-0.0118859	0.0163126	-0.00971274	0.0142333
-0.0125468	-0.00791582	0.0088298	0.0124994			-0.0119745	0.0163628	-0.00926189	0.0106423
-0.012052	-0.00534922	0.0197719	0.000701143			-0.0111533	0.0117156	-0.0277517	0.0103226
-0.011974	-0.00734898	-0.00366917	0.00278795			-0.0123257	0.0112244	0.00292316	0.0101537
-0.0120205	-0.00923682	-0.0051836	0.0081918			-0.0117284	0.0159268	-0.00987584	0.00210681
-0.0119548	-0.00774345	-0.0029347	-0.00937109			-0.0106512	0.0155715	-0.0270204	0.0049587
-0.0122264	-0.00501848	0.00619512	0.00371265			-0.0122192	0.0235624	-0.00102435	-0.000204112
-0.0125841	-0.00546155	0.0242777	-0.00186271			-0.0126842	0.0142554	0.0173823	0.0145076
-0.012517	-0.00688767	0.0165208	0.00583386			-0.0123919	0.0196693	0.000321014	0.00499289
-0.0112057	-0.00851699	-0.0173599	-0.00474945			-0.0120707	0.0205413	-0.00761525	0.00701608
-0.0120968	-0.010095	-0.000547445	0.00655134			-0.0123953	0.0198992	0.000437927	-0.000778963
-0.0125305	-0.0077592	0.00545908	0.0076801			-0.0126504	0.0180003	0.0123306	0.0104356
-0.011781	-0.00743731	-0.00503695	0.00672284			-0.012437	0.0212884	0.00557722	0.00922847
-0.0126054	-0.0077749	0.0163661	0.0174661			-0.0120349	0.016248	0.00958506	-0.00481144
-0.0110122	-0.00838425	-0.00792606	-0.010938			-0.0115548	0.0167277	0.00218039	-0.0166967
-0.0116677	-0.00760191	-0.0110756	0.0129783			-0.0118549	0.0153104	-0.00940571	0.00454614
-0.0115202	-0.00757351	-0.0117686	-0.00410483			-0.0116346	0.00282461	-0.0390611	-0.0202157
-0.0123937	-0.00720486	0.00549926	0.0115217			-0.0108871	0.0180657	-0.00845027	0.00772032
-0.0119989	-0.00749488	-0.000599403	0.0161393			-0.0119116	0.0204251	-0.00742995	-0.00421809
-0.0120272	-0.00878447	-0.00341144	0.000793064			-0.0114312	0.0182914	0.00968047	0.000598828
-0.010854	-0.00870913	-0.0230478	-0.00724428			-0.0118977	0.0151943	0.00239078	-0.00962002
-0.012463	-0.00735166	0.0171082	-0.0107921			-0.0103314	0.00677902	0.00262796	-0.0547577
-0.0125537	-0.00862121	0.0116802	0.00561897			-0.0113283	0.0238242	-0.02123	0.0115209
-0.01221	-0.00463576	0.00241263	-0.00635211			-0.0121957	0.0180155	-0.00326875	0.00298382
-0.0125068	-0.00704593	0.00621775	0.00300864			-0.0111711	0.0133889	-0.00192583	-0.00303282
-0.0114838	-0.0120392	-0.00863305	-0.0200987			-0.0125391	0.0207377	0.0124031	-0.00930317
-0.0125667	-0.00869861	0.0138479	0.00699267			-0.0115404	0.0104809	-0.00100733	-0.00803251
-0.0113787	-0.0098547	-0.0123171	0.0130123			-0.0122472	0.0182508	0.00767193	-0.00898601
-0.0115685	-0.00630284	-0.013087	0.00420083			-0.0124288	0.0192592	0.0187388	-0.0115271
-0.0116539	-0.00696832	-0.00952644	0.0134922			-0.00853904	0.0109976	-0.0249638	-0.0164574
-0.0125622	-0.00577485	0.0157142	0.00117443			-0.0127013	0.031624	-0.00164124	0.0145187
-0.0112744	-0.00924372	-0.0111757	-0.0172362			-0.0125998	0.0183545	0.0100808	0.0110862
-0.0121718	-0.00802407	-0.0022907	-0.00870797			-0.0122611	0.0178635	-0.0107868	0.0203316
-0.0103058	-0.00471704	0.010114	-0.000140608			-0.0119679	0.0085581	-0.0117643	-0.0148794
-0.0113298	-0.00328748	0.0173454	0.00116034			-0.0125251	0.025339	0.00169986	-0.00271179
-0.01179	-0.00562033	-0.00551497	0.0173921			-0.0123631	0.0258331	0.0196724	0.0049524
-0.0101433	-0.00450059	-0.0290579	-0.00685113			-0.0115635	0.0149879	-0.0134642	-0.0113298
-0.0120024	-0.007176	-0.00117294	0.0118255			-0.0126152	0.0210226	-0.00197611	0.00697321
-0.0104085	-0.00298539	-0.0180014	-0.00294291			-0.0123761	0.0171361	0.00508365	-0.00713321
-0.0125328	-0.00687528	0.00890859	0.0173546			-0.0125436	0.0147016	0.0098211	0.0125375
-0.0121299	-0.00743388	-0.000955649	0.0140022			-0.0113663	0.0158684	-0.00542934	0.0116753
-0.0120885	-0.00764311	0.00117075	0.0177191			-0.0110488	0.0217525	-0.00336069	0.00652128
-0.0104777	-0.00680891	0.00796813	-0.00261512			-0.012279	0.0179798	-0.00235558	0.0152807
-0.011002	-0.00578746	-0.0184325	0.00951209			-0.0117546	0.0179443	-0.0177972	0.00352567
-0.0116777	-0.00966806	-0.00715705	0.00173749			-0.0121111	0.0155457	0.0089069	-0.00408757
-0.0119927	-0.00831464	-0.000340751	0.0159267			-0.0114976	0.0149143	-0.0126986	-0.0229238
-0.0119042	-0.010799	0.0183475	0.00913395			-0.0126405	0.0179863	0.0108081	0.00524198
-0.0117363	-0.00769885	-0.00965549	0.0112842			-0.012646	0.0200313	0.0150893	0.00691507
-0.012034	-0.00671618	-0.00509809	0.0129116			-0.0114903	0.00288491	0.00395675	-0.0187427
-0.0126382	-0.00583083	0.0203419	0.0197045			-0.0123057	0.0177555	2.89704e-05	0.0108941
-0.0126089	-0.00879062	0.0209897	0.00449884			-0.0119018	0.0155445	-0.0114135	-0.00020124
-0.0126024	-0.00382613	0.0136482	0.0168975			-0.0113475	0.0173197	-0.0176851	0.000712529
-0.0105133	-0.00822867	-0.028154	-0.00503883			-0.0124998	0.0227973	-0.00171982	0.00381997
-0.0126048	-0.00787862	0.022541	0.00772202			-0.0119616	0.0151677	-0.0101608	0.00577214
-0.0122389	-0.00703651	-0.00169323	0.0105371			-0.0118149	0.0104878	0.00276065	-0.0216018
-0.0116814	-0.00883658	0.0170576	0.00155313			-0.0116684	0.0157846	-0.00853816	-0.0039669
-0.0125815	-0.00855855	0.0128789	0.0136301			-0.011286	0.0142258	-0.0151241	0.00602005
-0.0109612	-0.00484432	-0.0205612	0.0040376			-0.0119777	0.0209902	0.00989405	-0.0118261
-0.0122374	-0.0085464	-0.00161877	-0.00293416			-0.0121246	0.0136534	-0.00349891	0.00795295
-0.0113285	-0.00640272	-0.01599	-0.00277599			-0.0116821	0.00954429	-0.00763694	-0.00284882
-0.011881	-0.00419167	0.000960549	-0.00665011			-0.0119151	0.0197529	0.00368409	-0.00638935
-0.0125453	-0.0090452	0.0141839	6.01372e-05			-0.0126836	0.0175858	0.00418552	0.020584
-0.0125234	-0.00131457	0.00997337	0.00178767			-0.0121122	0.0166908	0.00335898	0.00284767
-0.0121622	-0.00757733	-0.00157746	-0.000893981			-0.0124724	0.0230488	0.0144603	-0.0104635
-0.0124475	-0.00778276	0.0135489	-0.00858678			-0.0114734	0.0178367	-3.73932e-05	-0.0213533
-0.0124336	-0.00786151	0.0036524	0.00566982			-0.0126133	0.0180891	0.00556563	5.49409e-05
-0.0116831	-0.00690982	-0.0132116	0.00177144			-0.012602	0.02231	0.0174118	-0.00269938
-0.0125555	-0.00950415	0.0113549	0.00217103			-0.0126237	0.0135615	0.0106873	0.00500134
-0.0107898	-0.0114888	-0.0261387	-0.0138639			-0.0124397	0.00462724	-0.0109913	-0.00337703
-0.0123455	-0.00860709	0.000417451	0.013326			-0.0118744	0.0165248	0.0118509	-0.000642719
-0.0118973	-0.00701655	-0.00771113	0.0101915			-0.0126298	0.0161874	0.0158653	0.00302021
-0.0115354	0.00656325	0.065717	-0.0773612			-0.0126252	0.0198498	0.0159563	0.00513215
-0.0119046	-0.0073121	-0.00714093	0.00183851			-0.0126896	0.02199	-0.00320064	0.0238742
-0.0113634	0.00491673	0.0172124	-0.0111152			-0.0122878	0.0148414	0.00306934	-0.00384161
-0.0118707	-0.0049243	-0.0103953	0.00164383			-0.0113269	0.0213799	-0.026492	0.00715883
-0.0119152	-0.00414744	0.00429048	-0.007048			-0.0120007	0.016641	-0.00676793	0.00124953
-0.0112561	-0.00485115	-0.00174927	0.00335278			-0.0119352	0.017528	-0.00155274	-0.000351974
-0.0119556	-0.00834755	-0.00694775	0.00340791			-0.0122207	0.0133843	-0.000392168	0.00677994
-0.0122937	-0.00814588	-0.000353376	0.00655571			-0.0124641	0.0214579	0.0102223	-0.00304049
-0.0116517	-0.0059454	-0.0119446	-0.00223652			-0.0121843	0.014399	0.000443109	0.006894
-0.0120783	-0.00712363	-0.00623548	-0.00742796			-0.0120787	0.0228579	0.00818875	-0.0107102
-0.0121513	-0.00715593	-0.00293563	-0.0024477			-0.0114334	0.0152804	-0.0167773	0.0158237
-0.0121161	-0.00847143	-4.35079e-05	0.00986919			-0.0126639	0.0146719	0.0188406	0.00886119
-0.0125023	-0.00638631	-0.000367145	-0.0335277			-0.0121656	0.0236649	0.0136609	-0.00776437
-0.0124282	-0.00756945	0.00536458	-0.00918143			-0.0121782	0.0187664	0.0030369	-0.000103066
-0.0125106	-0.00916126	0.00382356	0.00276434			-0.0122476	0.014001	-0.00169208	0.00458894
-0.0112541	-0.00740113	-0.0230292	-0.00927497			-0.0117444	0.0222543	0.000726273	0.00783895
-0.0124165	-0.00768455	0.00497603	-0.0141873			-0.0122406	0.0207366	0.00294246	-0.00172901
-0.0107438	-0.00667222	-0.00259529	0.00553755			-0.0115133	0.0139955	-0.0115591	0.00152942
-0.0121419	-0.00651237	-0.00109758	-0.000537761			-0.0126969	0.0163948	0.0112218	0.00315163
-0.0093793	-0.00510639	0.00681212	-0.0206723			-0.0126632	0.0207145	0.0196468	-0.000414176
-0.00663281	-0.00219936	-0.00126782	-0.012167			-0.00881687	0.0150199	0.0172278	-0.0132946
-0.0119067	-0.00579792	-0.0102853	0.00303614			-0.0105999	0.0152496	0.0201188	-0.00544376
-0.0124164	-0.0074888	0.00113059	-0.00335231			-0.0120295	0.019776	0.00837415	0.0075784
-0.0107412	-0.00517356	-0.0132051	-0.00453875			-0.0127062	0.0238467	0.00648483	0.0198462
-0.0124541	-0.0101904	0.00649682	-0.0211338			-0.012419	0.0263569	0.00171425	0.0186997
-0.0122385	-0.00941912	-0.00148052	-0.00710141			-0.0113676	0.0195551	-0.0200009	0.00789849
-0.0101859	-0.00744649	-0.00973602	0.00138396			-0.0126076	0.0105812	0.00469325	-0.00777266
-0.012087	-0.00726638	-0.00262723	0.00791073			-0.0119694	0.0182526	-0.00633126	0.00221221
-0.0114534	-0.00629569	-0.0136802	0.00119278			-0.011832	0.0163807	-0.00530311	-0.00848015
-0.0116951	-0.00976059	0.00118798	0.00449159			-0.0120282	0.0215884	-0.00318752	0.00711604
-0.0119285	-0.00526035	0.0106648	-0.0211016			-0.0114985	0.0217694	-0.0174927	0.00449798
-0.0122335	-0.0105386	0.00284929	-0.0046038			-0.0126523	0.0218943	0.0044423	0.00800055
-0.0113817	-0.00582617	-0.0190062	0.00821004			-0.0126171	0.0214794	0.0135006	0.00414395
-0.0099124	-0.00710315	-0.00128977	-0.0184487			-0.0111829	0.016784	-0.00294794	-0.0169552
-0.0124586	-0.00771966	0.00210149	-0.00218564			-0.0119404	0.015975	-0.00258352	-0.0197773
-0.0121414	-0.00866394	-0.0040913	0.00372657			-0.0124597	0.0231864	0.0152004	0.00819983
-0.0114918	-0.00624386	-0.0151091	0.00102248			-0.0123734	0.0219607	-0.00106417	0.014654
-0.0124645	-0.00783095	0.0108712	-0.0119549			-0.0119395	0.0178531	-0.00250268	0.00815157
-0.0122757	-0.0103428	0.000869796	-0.00638307			-0.0121894	0.0145323	0.00478922	-0.00309335
-0.0125354	-0.00920419	0.00674735	0.0125871			-0.0126704	0.0198322	0.0108537	0.0129564
-0.0116225	-0.00101765	-0.0058604	-0.011997			-0.012193	0.0220623	-0.00301292	0.00983387
-0.0122501	-0.00835974	0.000971439	-0.00360025			-0.0115716	0.0218403	-0.0142333	-0.00312099
-0.0123594	-0.00767942	0.00247253	0.0107455			-0.011198	0.018326	-0.0284188	-0.0025131
-0.0116951	-0.00602037	-0.0085169	0.00680951			-0.011867	0.0140257	-0.0144834	-0.0116436
-0.0120743	-0.00416776	0.00181059	0.0126299			-0.0120619	0.0150479	0.00759725	-0.0039148
-0.0120714	-0.017449	-0.00842239	-0.0385084			-0.0115033	0.0202947	-0.00164707	0.0130491
-0.0118604	-0.00760837	-0.00549841	0.0159848			-0.0123395	0.0209262	0.0105504	0.0172035
-0.0113476	-0.00586588	0.0103587	-0.00520626			-0.0125201	0.0113209	0.0205523	0.00784712
-0.0119204	-0.00729079	-0.00165409	0.0113878			-0.0125867	0.0143669	0.012008	-0.00282456
-0.0114792	-0.010198	-0.0141685	-0.00632515			-0.0110084	0.0116944	-0.00842918	-0.0089134
-0.0118158	-0.0037082	0.000783408	-0.00790965			-0.0122397	0.0149363	0.00259046	-0.00282845
-0.0117333	-0.0072854	-0.00282324	-0.00158838			-0.0126541	0.0222646	0.00932772	0.00713318
-0.0118444	-0.00495122	-0.00141639	-0.00542484			-0.0114927	0.0189547	0.00579243	0.00698009
-0.0114104	-0.00726059	-0.0151414	0.00731632			-0.0119263	0.0180692	0.00423892	-0.00715345
-0.0123182	-0.0071159	-0.000111939	0.00874408			-0.0104605	0.0175901	-0.00844681	-0.00245444
-0.0115634	-0.00808189	-0.0103448	-0.0072989			-0.0116419	0.0171572	-0.0189392	0.00728039
-0.008845	-0.00817052	-0.0094913	-0.0119967			-0.0127206	0.0204373	0.0197201	0.0151398
-0.0125205	-0.00928684	0.00613184	0.0103813			-0.0117634	0.0194152	-0.000402878	-0.00149365
-0.0110301	-0.0163694	-0.00476468	-0.0152669			-0.00895207	0.013765	-0.066538	-0.00215311
-0.0118489	-0.00682945	-0.00911994	0.00905703			-0.0118251	0.019543	-0.0206386	0.00891977
-0.0125264	-0.00741251	0.00619005	0.00366246			-0.0121461	0.0189951	0.00949533	-0.00213516
-0.01184	-0.00889574	-0.00849112	0.00397473			-0.0118587	0.0208104	-0.00381745	0.00497389
-0.01215	-0.00707843	-0.000448062	0.00863642			-0.0119138	0.0192058	-0.00752327	0.00190452
-0.0122581	-0.00931511	-0.00102118	0.00413859			-0.0117084	0.0156634	-0.0109243	0.0178683
-0.0110055	-0.00405779	0.00627547	0.00906999			-0.0122259	0.0179958	-0.00148809	0.000184009
-0.0125283	-0.00830408	0.00634189	0.00814648			-0.0112684	0.0129896	0.0141702	-0.0220978
-0.00940189	0.00126172	0.0138496	-0.0027336			-0.0120937	0.0172626	-0.00326448	0.000440149
-0.0109096	-0.0101438	-0.00248123	0.0015362			-0.0124885	0.0212269	0.00906176	0.00899779
-0.0125487	-0.00718583	0.00840565	0.00516612			-0.0118029	0.0163478	-0.00640492	-0.00443339
-0.00731605	-0.00322371	-0.00114925	-0.00079464			-0.010993	0.0109049	0.000805653	-0.0251494
-0.0122113	-0.00608077	-0.0026195	0.0178386			-0.0115864	0.017315	-0.0110325	0.00563531
-0.0121576	-0.00876244	-0.00271206	0.00228375			-0.011445	0.0217414	-0.00553064	0.00384598
-0.0112761	-0.006077	-0.0189968	0.00409771			-0.0106675	0.0193767	-0.0348579	-0.000392803
-0.0119017	-0.00877	-0.00622141	0.0110034			-0.0117118	0.0159324	-0.0138497	0.00823022
-0.0124117	-0.00571336	0.0086798	0.00653844			-0.0126124	0.0231755	0.00105256	0.0136988
-0.0122339	-0.0081214	0.00107666	0.00611633			-0.0122718	0.0211574	0.0102558	0.00475951
-0.0122681	-0.0103895	-0.00533704	0.00845543			-0.0123475	0.0154199	-0.00395259	0.0117271
-0.0119002	-0.00808298	-0.00975798	0.00986638			-0.0114215	0.018509	-0.0118236	0.00946751
-0.0123911	-0.00719892	0.000156256	-0.00094292			-0.0123051	0.0103951	0.0128221	0.000588791
-0.0124461	-0.00699291	-0.000974851	0.00470773			-0.0125996	0.0106046	0.00651124	0.0317018
-0.0117729	-0.00859617	-0.0154291	-0.000305319			-0.0126482	0.0182602	0.0129446	0.0196125
-0.0122894	-0.00877322	-0.00198697	0.00453769			-0.0112979	0.020993	0.0321322	-0.0229968
-0.0112551	-0.00789074	-0.0237505	0.00485498			-0.0116546	0.00675394	-0.0056626	-0.00845215
-0.0123271	-0.00294031	0.00789443	0.00177231			-0.0125906	0.0195157	0.00276033	0.00589016
-0.0123418	-0.0069495	-7.56138e-05	-4.39911e-05			-0.0126609	0.0276535	0.0178468	0.0032489
-0.011572	-0.00649716	0.00279888	0.00374163			-0.011975	0.013653	-0.00549039	-0.00196369
-0.0119995	-0.00779729	-0.00526805	0.0119501			-0.0125001	0.0279488	0.00563534	0.00701612
-0.0117361	-0.00683254	0.00507408	-0.0101332			-0.0116946	0.0230984	-0.00159208	0.0156845
-0.0118192	-0.0131629	-0.00890133	-0.00898145			-0.0124818	0.024464	-0.000429285	0.00335812
-0.0123676	-0.00171801	0.00581366	0.0111199			-0.0109288	0.0192257	-0.018334	0.00703391
-0.0124042	-0.006944	0.00800593	0.00614476			-0.0121038	0.0191462	-0.00118883	-0.00969622
-0.0114345	-0.00485753	-0.00221815	-0.00338632			-0.0113474	0.0193457	-0.0188803	-0.00199412
-0.0125502	-0.00956332	0.00982074	0.00226024			-0.0110582	0.0205389	0.00447152	-0.00972779
-0.0119118	-0.00827309	-0.00561625	0.00377007			-0.0113108	0.0218402	0.013598	-0.0172639
-0.0118233	0.000783747	0.150727	-0.209069			-0.0110935	0.0128913	-0.0165831	-0.00196011
-0.0123017	-0.00743187	0.000958329	0.0141678			-0.0124036	0.018693	0.00469546	-0.0337344
-0.0117942	-0.00759278	-0.00832934	0.00762398			-0.012237	0.0178474	-0.00488868	-0.0121407
-0.0124595	-0.00936692	0.00553552	0.0151721			-0.0119822	0.0155016	-0.00808182	0.0099717
-0.012108	-0.00794129	-0.00198022	0.0146329			-0.0120894	0.0154904	0.0162246	0.00170135
-0.0107522	-0.0029615	-4.02866e-05	-0.00225045			-0.0113493	0.0197702	-0.0277863	0.0100469
-0.0118265	-0.00773617	0.0155411	-0.0152559			-0.0107271	0.0151368	-0.0138025	-0.00971875
-0.0110466	-0.00614827	-0.00300031	0.00468843			-0.0123485	0.0254916	-0.00383612	-0.00334934
-0.00948038	-0.00502163	-0.00344229	-0.0036825			-0.012109	0.0157721	0.00771006	-0.00770923
-0.0123768	-0.00875966	-0.00175998	0.00798023			-0.0126591	0.0181586	0.015916	0.0137969
-0.0112958	-0.00565254	-0.00212464	-0.0142051			-0.0126284	0.0196092	0.0195634	0.00586049
-0.0123415	-0.00859314	0.00025884	0.00994127			-0.0113264	0.0133288	-0.0195467	0.00118203
-0.0122561	-0.00571672	0.0121598	-0.000650195			-0.010333	0.0156064	-0.00184802	0.00427646
-0.0117605	-0.00982888	-0.0140625	0.00507268			-0.0125781	0.0183736	0.0102784	-0.00287664
-0.0114466	-0.00834169	-0.00637008	0.00243265			-0.012377	0.021433	0.025239	0.00272351
-0.0115331	-0.00478924	-0.0153626	0.00635919			-0.0113902	0.0142564	0.00418894	-0.028353
-0.0121571	-0.00846883	-0.00124801	0.00825398			-0.0122719	0.0158487	-0.00107831	-0.000262803
-0.0118856	-0.00856472	-0.0110101	0.00216647			-0.0107259	0.0151661	0.00275458	0.00855492
-0.012255	-0.00719209	0.0151278	0.00342494			-0.0126569	0.0193204	0.000410194	0.0152985
-0.012034	-0.00749783	-0.00368527	0.00622337			-0.0119909	0.0150981	0.00850002	0.00150388
-0.0119953	-0.00865623	-0.00237979	0.0170468			-0.00976854	0.0171581	-0.000146103	-0.00849047
-0.0111195	-0.00522751	0.000428801	0.0123741			-0.0117116	0.0216114	-0.00585736	0.0105557
-0.0104612	-0.00609678	0.00264389	0.00741961			-0.0121351	0.023391	-0.00217881	-0.00456823
-0.0120957	-0.00861834	-0.00530376	0.00350647			-0.0122073	0.0179731	0.00154909	0.0107218
-0.0120716	-0.00694169	-0.00586682	0.00201421			-0.0117283	0.0189117	-0.0106119	0.0104291
-0.0121779	-0.00740724	-0.00234742	0.00155623			-0.0123965	0.0218366	-0.00827344	0.0062454
-0.0106639	-0.00340783	-0.000303585	-0.0115811			-0.0112598	0.0147516	-0.0181639	-0.00652446
-0.0119088	-0.026088	-0.0271483	-0.0158851			-0.0126423	0.020825	-0.00227572	-0.00996892
-0.0124437	-0.0139103	-0.000683401	-0.00436963			-0.0125816	0.0174356	0.0130794	-0.00324819
-0.0116286	-0.00946673	-0.00817094	-0.00738897			-0.0120644	0.0134814	-0.0075046	0.00594207
-0.0123001	-0.00838588	0.000291696	0.00153919			-0.0118941	0.0149033	-0.00929061	0.00686261
-0.0120168	-0.0074963	-0.0048927	-0.0037247			-0.0126207	0.0218663	0.00612882	0.00547104
-0.011911	-0.017449	-0.0040301	-0.0331016			-0.0126683	0.0170091	0.0116786	0.0174243
-0.0116594	-0.00599237	-0.00352674	-0.00672086			-0.012616	0.0187411	0.00757556	0.00207833
-0.0109289	-0.00802321	-0.00596397	-0.0148469			-0.0120184	0.0159693	-0.0189546	0.00597445
-0.0122725	-0.00874451	-0.00359942	0.000558031			-0.0116513	0.0217636	-0.00468459	-0.018415
-0.0119773	-0.00905113	-0.00983445	-0.00254559			-0.0126668	0.0287278	0.000693286	0.00806763
-0.011872	-0.00673623	0.000702804	-0.0115454			-0.0113867	0.0157602	-0.0244	0.00678046
-0.0121165	-0.0092638	0.000387259	0.00520901			-0.011721	0.0132892	-0.0112025	0.0110187
-0.0109874	-0.00849331	-0.00666299	0.00616291			-0.0126173	0.0133351	0.00599235	0.00554164
-0.0118143	-0.00857471	0.000136915	0.00135908			-0.0125453	0.0177629	0.00586485	0.00512255
-0.0124629	-0.0104905	0.00283613	-0.016745			-0.012265	0.0130053	0.00313054	-0.024584
-0.0117687	-0.00648216	-0.003983	-0.023236			-0.0109882	0.0251053	0.015389	-0.0181793
-0.0123788	-0.00826445	0.0231481	0.000265802			-0.012649	0.0224774	0.00479041	0.00955701
-0.0122805	-0.00726266	0.0152481	0.00144724			-0.0114111	0.00822341	-0.00334664	-0.0333574
-0.00998087	-0.00556546	0.00747531	-0.00293004			-0.0125331	0.0183629	0.00522735	-0.00826427
-0.0123617	-0.00460101	0.00775032	-0.00600563			-0.0120561	0.0154646	-0.00256656	0.00500625
-0.0119661	-0.00332498	-0.00260682	-0.00191181			-0.0126316	0.0175229	0.00567155	0.00985081
-0.0122197	-0.00730578	-0.000252222	-0.000767011			-0.0117897	0.0223581	-0.012094	-0.00217721
-0.0124242	-0.011511	-2.74144e-05	-0.0135584			-0.0126412	0.0210042	0.00795228	0.00619763
-0.0096789	-0.00657547	-0.00023569	0.00290782			-0.0119989	0.0176448	-0.00506567	-0.00409751
-0.0121991	-0.00724172	-0.00230192	0.00777824			-0.0121967	0.0175955	0.0104566	-0.000299444
-0.012133	-0.0101579	0.00534545	-0.0210868			-0.012405	0.0137474	0.0200994	-0.00355788
-0.0123593	-0.00894208	-0.00106639	-0.00303507			-0.0120037	0.0149831	-0.00443558	-0.00242449
-0.0125068	-0.00937243	0.00613708	0.00893028			-0.0115529	0.0188561	-0.0181503	0.00441518
-0.0121041	-0.0077245	-0.00642409	0.0172431			-0.0111133	0.0158997	-0.0266466	-0.00771948
-0.0124171	-0.00894137	0.00761003	-0.00398334			-0.0119617	0.019414	0.00751015	-0.0204943
-0.0117217	-0.00770361	-0.0110082	0.00806703			-0.0125812	0.0165697	0.00640494	0.00572494
-0.0118016	-0.00299803	-0.00499286	-0.0289658			-0.0125789	0.0205537	0.0127132	0.00169328
-0.0120011	-0.00812178	-0.00880047	-0.00544969			-0.0112164	0.0227614	-0.0101805	0.0014331
-0.011708	-0.00749787	-0.0101251	0.00192607			-0.012641	0.00923996	0.0132348	-0.00495211
-0.0122038	-0.00664979	-0.00213598	0.00729134			-0.0115225	0.0186337	-0.00997051	0.00612456
-0.00990202	-0.00649825	-0.00672997	-0.00834336			-0.0120553	0.0266898	-0.012478	0.0151462
-0.0118618	-0.0101179	-0.0029018	6.31489e-05			-0.0124197	0.0165588	0.0107645	0.00213643
-0.0114903	-0.00209403	-0.00575766	-0.0310606			-0.0101946	0.0156091	-0.0119385	-0.0195648
-0.0122281	-0.00715023	0.00215497	-0.00791692			-0.0121961	0.0159062	-0.000491228	-0.00227238
-0.0119775	-0.00838755	-0.00214548	0.0155192			-0.0120863	0.0194445	-0.0176462	0.0070182
-0.0119636	-0.00769816	-0.00408999	0.007597			-0.0125926	0.023342	0.0134409	-0.00870388
-0.0116371	7.57793e-05	0.000903349	-0.0137636			-0.0121221	0.0166221	-0.00337975	-0.00625888
-0.0121992	-0.00744873	-0.00134902	0.00776178			-0.0114461	0.0205295	-0.00936262	-0.0344329
-0.0121078	-0.00782843	-0.00104863	0.00586031			-0.012145	0.0154119	0.000866755	-0.00107601
-0.0113799	-0.0107081	-0.0158589	-0.0128565			-0.0111725	0.0209916	-0.0167146	-0.0067376
-0.0112275	-0.0061237	-0.0127255	0.00617808			-0.0105933	0.0117697	-0.0324616	-0.0104251
-0.0121516	-0.00714003	-0.00557532	-0.00476703			-0.0126261	0.0209343	0.0116842	-0.0123956
-0.00903864	0.000752417	-0.000570774	-0.021487			-0.0126141	0.0174146	0.00333891	-0.00355569
-0.0112048	-0.0090068	-0.024134	-0.00749709			-0.0124256	0.0198044	0.00913768	-0.0240982
-0.011673	-0.01037	-0.0159032	-0.00835893			-0.0119056	0.0161105	0.024828	-0.0377156
-0.012565	-0.00925134	0.0106323	0.00809268			-0.0120878	0.0161108	0.000516762	-0.0144731
-0.0124413	-0.0137685	-0.000177056	-0.00748139			-0.0116037	0.0203118	-0.0166709	0.00699612
-0.0115479	-0.00505663	-0.0123777	-0.0075997			-0.0116932	0.0155498	-0.00241202	-0.000529721
-0.0121984	-0.00721463	0.00124331	0.00571932			-0.012094	0.016905	-0.00249222	-0.020868
-0.0117454	-0.00648165	-0.0102795	-0.00490559			-0.0108094	0.0230604	-0.0201083	0.00732542
-0.0124242	-0.00772467	0.00132639	-0.00652752			-0.0107926	0.020161	0.00124893	0.00313099
-0.0125206	-0.00787074	0.00980121	0.00208348			-0.0120074	0.0215664	-0.0109228	0.00254328
-0.0119026	-0.00838297	-0.00908318	0.00189639			-0.0124697	0.0193135	0.00533687	0.00238359
-0.0116354	-0.00812972	-0.00812868	-0.00188374			-0.0116229	0.0182384	-0.0199341	-0.00377108
-0.0124941	-0.00519501	0.0118571	0.00312756			-0.0123984	0.0250487	0.000207655	0.0069433
-0.0114471	-0.00802316	-0.0132568	0.00427333			-0.0126241	0.0206935	0.0143159	-0.00665976
-0.0118032	-0.00892903	-0.00873214	-0.00462764			-0.0126641	0.0181733	0.0227526	0.00737896
-0.0114407	-0.00723613	-0.0160241	-0.00597978			-0.0108358	0.0153436	-0.0343821	0.00544637
-0.012091	-0.00780523	-0.00302244	0.00791087			-0.0112488	0.0145725	-0.0245967	0.00717328
-0.0121921	-0.00818215	-0.00191934	0.000230698			-0.012482	0.0203072	0.0145083	-0.0225773
-0.0112892	0.00421226	-0.0114094	-0.0253663			-0.0110124	0.0196473	-0.00448185	-0.00134672
-0.0117303	-0.00843436	-0.0105906	-0.00203249			-0.012624	0.0156823	0.00962077	0.00246671
-0.0124361	-0.0106246	0.00403205	-0.016024			-0.0119885	0.0175553	-0.00511567	0.00536342
-0.00944883	-0.00383611	0.00345399	-0.0158088			-0.0100094	0.0169712	-0.0195301	-0.0247601
-0.0121831	-0.00801191	-0.00154323	0.00811197			-0.0125977	0.0220601	0.00533222	0.00898858
-0.0119134	0.00164837	-0.000935574	0.00447707			-0.0121011	0.0162949	0.00163821	-0.00772121
-0.0119707	-0.00856794	-0.00824732	0.000842397			-0.0122089	0.0287228	-0.00538341	0.00586676
-0.0116558	-0.004889	-0.0087893	-0.00266955			-0.0120593	0.0151784	-0.00166239	0.00234484
-0.011322	-0.00563485	-0.0134141	0.000569922			-0.0118188	0.014857	0.0131277	-0.0095294
-0.0117375	-0.00678188	-0.0120091	0.00586758			-0.0118544	0.0205642	-0.0157357	0.00199193
-0.0125205	-0.00826802	0.00597189	0.00457612			-0.0121276	0.0189682	-0.00648163	-0.000434242
-0.0120664	-0.00520236	-0.00650829	0.0116184			-0.0114105	0.0194011	-0.0187221	-0.00300433
-0.0117272	-0.00711038	-0.000942274	0.00223728			-0.0125296	0.0181817	0.00909965	-0.0220584
-0.0117924	-0.0111269	-0.00520818	-0.0124024			-0.0125746	0.0211389	0.00992126	0.000135929
-0.0119679	-0.00626957	0.00121371	0.00347936			-0.0119584	0.0140423	-0.00318039	-0.00330638
-0.0121529	-0.0171078	-0.00553937	-0.00840738			-0.0122677	0.0178013	-0.00825809	0.00623444
-0.0119632	-0.0075388	-0.00376861	0.0137381			-0.0115125	0.0167372	-0.017989	-0.00912418
-0.00789009	-0.00489596	-0.00664984	0.00531266			-0.011734	0.015644	-0.0149626	0.00054021
-0.0103251	-0.00748678	-0.0142979	-0.019726			-0.0124996	0.0205058	0.00998021	-0.00453366
-0.0115592	-0.00161025	-0.00188443	0.00690901			-0.0121873	0.0206759	-0.00300715	-0.00716117
-0.0122817	-0.00724437	0.00461454	0.0133524			-0.0115222	0.0223129	-0.0135214	-0.010072
-0.0125614	-0.00786577	0.0155135	0.00455153			-0.0126348	0.0214025	0.0183899	-0.00646884
-0.0123744	-0.0120768	-0.0051984	0.00245898			-0.0121175	0.0172109	-0.00621689	-0.00233315
-0.0119637	-0.00967545	-0.0110851	0.0108468			-0.0115519	0.0154802	-0.0211509	-0.00536356
-0.0120011	-0.0128566	-0.00775425	-0.00612886			-0.0120359	0.0167122	-0.0149259	-0.020922
-0.00937705	-0.00269291	-0.00929165	-0.00252117			-0.0119884	0.0219492	-0.013562	0.00457074
-0.0111597	-0.0083052	-0.00580496	0.00337983			-0.0125058	0.0161785	0.00689326	-0.00275968
-0.0107353	-0.00448056	-0.0198101	-0.0132609			-0.0124935	0.0200894	0.00386332	-0.0064065
-0.0118318	-0.00842763	-0.00534404	-0.00306215			-0.0122334	0.0239946	-0.00513688	-0.0159918
-0.0115891	-0.00661518	-0.012858	-0.000174352			-0.0122967	0.0302018	-0.0118889	0.00393203
-0.0121188	-0.00983883	-0.00349898	0.00610417			-0.0119359	0.0171256	0.00373936	-0.0121812
-0.0125951	-0.00873868	0.0489477	-0.0140221			-0.00796884	0.0114436	-0.0308999	-0.0186445
-0.0121662	-0.00764411	0.0015421	0.000493272			-0.0123391	0.0220234	-0.00237649	-0.0226353
-0.0107747	-0.00949874	-0.00989564	-0.00487524			-0.0124012	0.0219385	0.000209398	-0.0199213
-0.0122532	-0.0141014	-0.00343934	-0.0162618			-0.0119692	0.016666	-0.00900973	-0.0067087
-0.0118003	-0.00864497	-3.35361e-05	-0.00789347			-0.0126278	0.0224725	-0.00932878	-0.00276801
-0.0113628	-0.00643827	-0.0155713	0.0160011			-0.0125987	0.0199285	0.0101978	0.00231755
-0.0116316	-0.006926	-0.00319972	0.00627631			-0.0122822	0.0164663	-0.00169154	-0.00196516
-0.0125969	-0.00680607	0.00987019	0.0245472			-0.00963823	0.0117552	-0.00235498	-0.00407564
-0.0122526	-0.00800683	-0.00233262	0.012759			-0.011738	0.01232	-0.00431628	-0.0201094
-0.0121419	-0.0106346	-0.000502353	-0.000481127			-0.0122509	0.0190113	-0.00480247	-0.0245661
-0.0125205	-0.00679661	0.00677134	0.00389354			-0.0120032	0.022096	-0.00281499	-0.0105824
-0.0116447	-0.00284278	0.00250799	-0.00553416			-0.0117305	0.0159563	-0.0114752	-0.00598386
-0.0112278	-0.00687605	-0.0118697	-0.00505754			-0.0123957	0.0151173	-0.00789802	-0.0102942
-0.011901	-0.0066595	-0.0081937	0.00275831			-0.0123648	0.0228809	-0.000818051	-0.00319439
-0.0125314	-0.0071406	0.0122583	-0.00137094			-0.0126654	0.0154343	0.00776577	0.00107883
-0.0113222	-0.00602678	0.00959426	-0.00739355			-0.0119172	0.0164411	-0.00713848	-0.00968389
-0.0125067	-0.00523756	0.017337	-0.00333529			-0.01259	0.0229584	0.00778603	0.00632221
-0.0115246	-0.012917	-0.0024642	-0.030695			-0.0125262	0.0135011	0.00482235	-0.00637145
-0.0116517	-0.00880111	-0.0117824	0.00203409			-0.0114827	0.0090625	-0.017856	-0.0157769
-0.0116755	-0.00680472	-0.0150008	0.00213316			-0.0108579	0.0157008	-0.0251066	-0.012185
-0.012346	-0.00640017	0.00460962	0.00378523			-0.0113478	0.0140318	-0.0197645	-0.00301358
-0.00938423	-0.00563259	-0.0118225	-0.00165355			-0.0124156	0.0168644	0.010699	-0.00666437
-0.0121473	-0.00745546	-0.00197995	-0.00613028			-0.0115573	0.014179	-0.0123108	-0.00478642
-0.0118523	-0.00611429	-0.00727552	0.00738885			-0.0116187	0.0162825	-0.0191728	7.70539e-06
-0.0125057	-0.0088682	0.00563739	0.00496041			-0.0124665	0.0206478	0.00562019	-0.0142961
-0.0114613	-0.000348223	0.0117465	-0.0355337			-0.0115278	0.0152519	0.00457361	-0.0097152
-0.0111747	-0.00572504	-0.0183714	0.00487004			-0.012277	0.0141374	-0.00253269	-0.00463246
-0.0105942	-0.0024259	0.0238959	-0.0125355			-0.0112805	0.017828	0.00588733	-0.00279716
-0.0115649	-0.00725754	-0.0161178	-0.000848295			-0.01176	0.0192812	-0.0308288	0.000200818
-0.0125833	-0.00808669	0.0172701	0.0144188			-0.011838	0.013755	-0.00520206	0.00418594
-0.012289	-0.00985213	0.000403851	0.00544149			-0.0121302	0.0230683	-0.0138595	0.00920043
-0.0118029	-0.00725705	-0.0085929	0.00522128			-0.012232	0.0212732	0.00180988	-0.00669023
-0.0118663	-0.0155926	0.019975	-0.0030859			-0.0125364	0.0161277	0.00877615	0.00185878
-0.0126087	-0.00773723	0.0180778	0.0203359			-0.0105404	0.0181619	-0.0137759	-0.0188226
-0.0120876	-0.00879109	-0.00375537	0.00427971			-0.0117072	0.0232222	0.0112288	0.000159046
-0.0109215	-0.00878173	-0.023659	0.00224763			-0.0118451	0.0136905	-0.00616569	0.00901382
-0.0117666	-0.00987601	-0.00717678	-0.00881231			-0.0125625	0.0194356	0.00749239	0.00675011
-0.0119217	-0.00271645	0.0502966	-0.0506287			-0.0126576	0.020723	0.0064328	0.00923984
-0.0124843	-0.00883323	0.00319972	0.00268818			-0.0120938	0.021929	-0.00753826	0.0113257
-0.0118119	-0.00744273	-0.00884308	0.00665567			-0.0124026	0.0196209	0.000406069	0.0118538
-0.0122043	-0.00550047	0.00610582	-0.00392747			-0.0105646	0.0113612	-0.000484222	-0.0197141
-0.0123733	-0.00495851	0.00476952	-0.00520721			-0.0116896	0.0188477	0.00614086	0.00239849
-0.0125142	-0.00778931	0.00554467	0.007488			-0.0124408	0.0183002	0.0150458	-0.0108405
-0.0125784	-0.00890739	0.019114	0.00817323			-0.00839774	0.0133574	-0.0474947	-0.0268919
-0.0122549	-0.00734517	0.013905	-0.00407898			-0.0123564	0.0181388	-0.0054215	0.000440605
-0.00987048	-0.00685328	-0.0400679	-0.0125447			-0.0112482	0.011247	-0.0179682	-0.0294304
-0.011274	-0.00719617	0.00589544	-0.00173758			-0.0104353	0.0173561	-0.00118234	-0.00962035
-0.012006	-0.00768509	-0.00139125	-0.0013904			-0.0126463	0.0245573	-3.79857e-05	0.0030501
-0.012549	-0.00814253	0.014021	0.0077125			-0.0121384	0.0112732	-0.00220451	-0.012381
-0.0124411	-0.00752509	0.0146391	-0.00543153			-0.0124446	0.0163874	0.00910293	-0.00990966
-0.0112118	-0.0181583	-0.00449207	-0.0343373			-0.0110778	0.0146551	-0.0128252	0.000299535
-0.0125539	-0.00998376	0.013235	0.0127154			-0.0121052	0.0139426	0.000772085	-0.000205896
-0.0125362	-0.00797518	0.0078202	0.0146439			-0.0124386	0.020695	-0.00931545	0.018592
-0.012017	-0.00814416	-0.00543053	-0.000219356			-0.0126197	0.0167314	0.0108668	0.00263703
-0.0120504	-0.00521582	0.00280643	0.00100251			-0.0123903	0.0291309	0.00721511	0.00150264
-0.0117002	-0.00565057	-0.00541244	-0.00629614			-0.0126102	0.0177798	0.0118352	-0.00526816
-0.012584	-0.00885992	0.0142204	0.00962489			-0.011949	0.0183626	-0.00840252	0.00889951
-0.0115121	-0.0152267	-0.00975754	-0.00147354			-0.0122738	0.0186101	-0.00342115	0.00521078
-0.0118163	-0.00668964	-0.0065843	9.34659e-05			-0.0121871	0.0133695	0.00769431	-0.0123086
-0.00953595	-0.0111226	-0.00720442	-0.00847582			-0.0122492	0.0221925	0.00117012	-0.00245929
-0.012518	-0.00646158	0.019324	-0.0104123			-0.0124161	0.0213575	0.00345532	0.00213347
-0.0118925	-0.008831	-0.00791516	0.000491107			-0.0126843	0.0154844	0.0169929	0.0109934
-0.0118929	-0.00895435	-0.00590568	0.00810932			-0.0119963	0.0181616	-0.00281896	-0.012681
-0.0122741	-0.00691472	0.0119107	-0.0139164			-0.0126135	0.0231488	0.00713988	-1.71854e-05
-0.012299	-0.00850134	-0.000274674	-0.00192048			-0.011532	0.0208523	-0.0185986	0.00369056
-0.0114941	-0.00666791	-0.00777287	-0.000338469			-0.0123293	0.0171101	0.00255472	-0.00310925
-0.0101839	-0.00739038	-0.0143719	0.0146833			-0.0118833	0.0188812	0.016722	-0.0133618
-0.012534	-0.00804259	0.00781553	0.00886662			-0.0126584	0.0174149	0.0113723	0.00782724
-0.0125454	-0.00877946	0.015952	0.00907292			-0.0124505	0.0199218	0.0110228	-0.00468812
-0.0104158	-0.00562726	-0.0327215	0.0058993			-0.012255	0.0167417	-0.00490547	0.00705673
-0.0118156	-0.0082926	-0.00790574	0.00883317			-0.0115287	0.0180211	-0.0220548	0.00771745
-0.00993024	-0.0048776	-0.0257451	-0.00217095			-0.0123509	0.00904693	-0.00667902	-0.000883372
-0.0120285	-0.00772329	-0.00710431	0.000797105			-0.0126219	0.0168682	0.00709501	0.00192012
-0.011404	-0.010898	-0.0107354	-0.0107334			-0.011887	0.0144348	-0.00500748	0.00551878
-0.0125926	-0.00877922	0.0176769	0.0113246			-0.0122567	0.0221449	0.0101077	-0.00507518
[truncated: 2,912 more rows]

## Sheet: 2d
pump-probe time-delay (ns)	average B factor (Å**2) - Laser Off	average B factor (Å**2) - Control	average B factor (Å**2) - Timepoint
0	19.87	N/A	N/A
20	N/A	19.98	20.91
20000	N/A	19.98	20.76
200000	N/A	19.93	20.14

## Sheet: 2e
pump-probe time-delay (ns)	crystallographic a/b axes (Å) - F Laser Off		crystallographic a/b axes (Å) - F Dark1		crystallographic a/b axes (Å) - F Dark2		crystallographic a/b axes (Å) - F t
	mean	SEM	mean	SEM	mean	SEM	mean	SEM
0	79.45	0.00102793	N/A	N/A	N/A	N/A	N/A	N/A
20	N/A	N/A	79.44	0.000833826	79.44	0.000748598	79.52	0.00105261
20000	N/A	N/A	79.44	0.00077291	79.44	0.000763562	79.52	0.000854951
200000	N/A	N/A	79.45	0.000918359	79.46	0.00100626	79.51	0.00100706
