# Supplementary material for: Mapping protein dynamics at high spatial resolution with temperature-jump X-ray crystallography
Source: Nat Chem. 2023 Sep 18;15(11):1549–58. doi: 10.1038/s41557-023-01329-4 (PMC10624634; doi:10.1038/s41557-023-01329-4)
Supplement: Supplementary file 11 — Per-residue IADDAT values. [file 41557_2023_1329_MOESM11_ESM.xlsx]

## Sheet: 3b
20ns average IADDAT per residue	20us average IADDAT per residue	200us average IADDAT per residue
0.139265	0.037654	0.0773391
0.340671	0.0974254	0.20863
0.342969	0.0832981	0.155574
0.562991	0.0896588	0.188166
0.235923	0.0343328	0.0821119
0.474583	0.120761	0.237475
0.269812	0.0302791	0.126917
0.413339	0.0815674	0.111579
0.38937	0.117532	0.162079
0.405254	0.0965714	0.162709
0.490854	0.0886115	0.164015
0.472872	0.0561215	0.217635
0.205196	0.0195457	0.0731267
0.0922076	0.0291005	0.0446495
0.201418	0.04598	0.0867332
0.438317	0.0672737	0.135334
0.326774	0.0553645	0.130406
0.285408	0.0428264	0.0698608
0.144788	0.0147707	0.028086
0.205982	0.0412059	0.0951388
0.0825244	0.0130081	0.070035
0.384908	0.171981	0.15126
0.365657	0.109728	0.144224
0.375212	0.117361	0.119838
0.375695	0.124013	0.129498
0.592945	0.206864	0.384831
0.505313	0.102861	0.230226
0.40722	0.0833855	0.159627
0.482225	0.0912163	0.194271
0.930878	0.252155	0.362854
0.647359	0.197004	0.363238
0.643135	0.153053	0.287524
0.349989	0.0981347	0.159366
0.386301	0.0983184	0.153143
0.493109	0.11972	0.169914
0.533496	0.152889	0.162879
0.410666	0.105271	0.181343
0.415724	0.10353	0.229792
0.459617	0.126596	0.203792
0.457941	0.150601	0.215912
0.511808	0.10875	0.233771
0.653367	0.145581	0.324723
0.49007	0.142523	0.169815
0.372216	0.0964573	0.147363
0.144789	0.0408308	0.0696897
0.30675	0.0822394	0.089237
0.206646	0.0816879	0.115984
0.280574	0.0262962	0.108898
0.493903	0.10219	0.101025
0.510872	0.105743	0.18416
0.491208	0.146025	0.230426
0.465333	0.116938	0.148415
0.45579	0.122175	0.173082
0.650838	0.167272	0.324348
0.183315	0.0361478	0.104622
0.457507	0.099744	0.170138
0.465639	0.119444	0.201564
0.448039	0.145604	0.156348
0.365429	0.0801121	0.0949094
0.549667	0.122297	0.279307
0.286029	0.0597066	0.125994
0.205561	0.0423901	0.0742514
0.260251	0.0962167	0.10053
0.854661	0.316064	0.331016
0.425298	0.0851389	0.206752
0.477703	0.0774218	0.206961
0.353266	0.100585	0.188134
0.151798	0.0342527	0.057257
0.404429	0.0844801	0.0939946
0.232098	0.0948973	0.140099
0.304583	0.0754925	0.288664
0.381598	0.100044	0.0907614
0.198131	0.039786	0.099539
0.394069	0.0767381	0.156696
0.323294	0.0477075	0.118059
0.835235	0.191374	0.313157
0.139862	0.0276872	0.0399439
0.321207	0.109148	0.135577
0.348263	0.175519	0.129721
0.893237	0.262603	0.287935
0.522118	0.0998725	0.186454
0.511172	0.183043	0.230407
0.479516	0.0907435	0.163743
0.319606	0.100133	0.102147
0.330117	0.148156	0.113631
0.346115	0.116111	0.218053
0.268628	0.0694013	0.0752422
0.304335	0.0685201	0.103297
0.329819	0.120484	0.165056
0.403225	0.1433	0.228512
0.571264	0.140147	0.204674
0.407288	0.0275553	0.172894
0.295305	0.0377105	0.156114
0.801185	0.183753	0.275258
0.532417	0.0899713	0.173396
0.347285	0.0811247	0.151732
0.330223	0.0878082	0.0950706
0.400666	0.0947311	0.135721
0.42575	0.0308922	0.185583
0.413422	0.0482793	0.0910866
0.286115	0.046718	0.0597904
0.397563	0.0465512	0.0225761
0.307703	0.011982	0.0682917
0.656544	0.152241	0.175677
0.690603	0.185107	0.244213
0.548309	0.10482	0.19611
0.628832	0.126609	0.240357
0.38376	0.0667371	0.127694
0.176718	0.0206517	0.0796231
0.59717	0.0994335	0.175032
0.454808	0.0415368	0.108808
0.187257	0.0275751	0.0660532
0.448348	0.0434293	0.123643
0.379929	0.0540026	0.131928
1	0.220432	0.302202
0.474813	0.0858136	0.110038
0.485856	0.0712365	0.118795
0.326696	0.024807	0.136407
0.23713	0.0326335	0.122013
0.304366	0.042765	0.178465
0.176189	0.0219278	0.144668
0.284404	0.0354603	0.182916
0.269302	0.0477484	0.15999
0.315	0.0384419	0.0988963
0.13381	0.0358153	0.0674976
0.316168	0.042842	0.0690209
0.429926	0.119854	0.140978
0.113812	0.0397477	0.0678179
0.0876461	0.0463014	0.0482863

## Sheet: 3c
20ns average IADDAT per residue	20ns CTRL average IADDAT per residue	20us average IADDAT per residue	20us CTRL average IADDAT per residue	200us average IADDAT per residue	200us CTRL average IADDAT per residue
0.139265	0	0.037654	0.00938304	0.0773391	0.00471044
0.340671	0	0.0974254	0	0.20863	0.0371476
0.342969	0	0.0832981	0	0.155574	0.015665
0.562991	0	0.0896588	0.0207507	0.188166	0
0.235923	0	0.0343328	0.00754573	0.0821119	0.0164746
0.474583	0	0.120761	0	0.237475	0.0743773
0.269812	0	0.0302791	0.00953208	0.126917	0.0472131
0.413339	0	0.0815674	0	0.111579	0.0109457
0.38937	0	0.117532	0	0.162079	0
0.405254	0	0.0965714	0	0.162709	0.0195303
0.490854	0	0.0886115	0	0.164015	0.0171779
0.472872	0	0.0561215	0	0.217635	0.0106119
0.205196	0	0.0195457	0	0.0731267	0
0.0922076	0	0.0291005	0	0.0446495	0.00812345
0.201418	0	0.04598	0	0.0867332	0.0269428
0.438317	0	0.0672737	0	0.135334	0.0215165
0.326774	0	0.0553645	0	0.130406	0.0128062
0.285408	0	0.0428264	0	0.0698608	0.0106814
0.144788	0.00555528	0.0147707	0	0.028086	0.0107981
0.205982	0.00740704	0.0412059	0	0.0951388	0.0231518
0.0825244	0	0.0130081	0.00816691	0.070035	0
0.384908	0	0.171981	0	0.15126	0
0.365657	0.0154571	0.109728	0	0.144224	0.0212744
0.375212	0	0.117361	0	0.119838	0.015728
0.375695	0	0.124013	0	0.129498	0.0208756
0.592945	0	0.206864	0	0.384831	0.0206955
0.505313	0	0.102861	0.0109992	0.230226	0.0423621
0.40722	0	0.0833855	0	0.159627	0.0192759
0.482225	0.0120551	0.0912163	0	0.194271	0
0.930878	0.0155158	0.252155	0	0.362854	0.0139577
0.647359	0	0.197004	0	0.363238	0.0169682
0.643135	0	0.153053	0	0.287524	0
0.349989	0	0.0981347	0.01065	0.159366	0.0197699
0.386301	0	0.0983184	0	0.153143	0.00852672
0.493109	0	0.11972	0	0.169914	0.0623047
0.533496	0	0.152889	0	0.162879	0.0441535
0.410666	0	0.105271	0	0.181343	0.0217426
0.415724	0	0.10353	0	0.229792	0.00788036
0.459617	0.0105876	0.126596	0.0104665	0.203792	0.0214587
0.457941	0	0.150601	0.0119617	0.215912	0.0245135
0.511808	0	0.10875	0.018543	0.233771	0.0189607
0.653367	0	0.145581	0.0172393	0.324723	0.0173988
0.49007	0.0123894	0.142523	0	0.169815	0.0127484
0.372216	0	0.0964573	0.0110608	0.147363	0.0213171
0.144789	0	0.0408308	0.00402212	0.0696897	0.0121584
0.30675	0	0.0822394	0	0.089237	0.0105815
0.206646	0	0.0816879	0	0.115984	0.0147253
0.280574	0.0108843	0.0262962	0	0.108898	0.0456704
0.493903	0.0217686	0.10219	0	0.101025	0.0257693
0.510872	0	0.105743	0	0.18416	0.0148831
0.491208	0	0.146025	0	0.230426	0.0118987
0.465333	0	0.116938	0	0.148415	0.0443172
0.45579	0.00741271	0.122175	0.00736366	0.173082	0.0302991
0.650838	0	0.167272	0	0.324348	0
0.183315	0	0.0361478	0	0.104622	0.0111823
0.457507	0	0.099744	0	0.170138	0
0.465639	0	0.119444	0.00981822	0.201564	0.0185866
0.448039	0	0.145604	0.0110455	0.156348	0.0984274
0.365429	0	0.0801121	0	0.0949094	0.0670573
0.549667	0	0.122297	0	0.279307	0.0303001
0.286029	0	0.0597066	0	0.125994	0.00793191
0.205561	0	0.0423901	0	0.0742514	0.018968
0.260251	0	0.0962167	0	0.10053	0.0254805
0.854661	0	0.316064	0.014639	0.331016	0.0836518
0.425298	0	0.0851389	0	0.206752	0.0266007
0.477703	0	0.0774218	0	0.206961	0.0237214
0.353266	0	0.100585	0	0.188134	0
0.151798	0.00385004	0.0342527	0.00375753	0.057257	0.0116976
0.404429	0.0121327	0.0844801	0	0.0939946	0
0.232098	0.0121327	0.0948973	0	0.140099	0
0.304583	0	0.0754925	0	0.288664	0.0427624
0.381598	0	0.100044	0.0138926	0.0907614	0.0426112
0.198131	0	0.039786	0.0154113	0.099539	0.0234008
0.394069	0	0.0767381	0.0107712	0.156696	0.0115984
0.323294	0	0.0477075	0.0107712	0.118059	0.0224158
0.835235	0	0.191374	0	0.313157	0.0469357
0.139862	0	0.0276872	0	0.0399439	0.00527672
0.321207	0	0.109148	0	0.135577	0.0109998
0.348263	0	0.175519	0	0.129721	0.0409981
0.893237	0	0.262603	0.014639	0.287935	0.0933596
0.522118	0.0140079	0.0998725	0	0.186454	0.0285433
0.511172	0	0.183043	0	0.230407	0
0.479516	0.0109786	0.0907435	0	0.163743	0.0216637
0.319606	0	0.100133	0.0209649	0.102147	0.0249759
0.330117	0	0.148156	0.0104128	0.113631	0.0215716
0.346115	0	0.116111	0	0.218053	0.027704
0.268628	0	0.0694013	0	0.0752422	0
0.304335	0	0.0685201	0	0.103297	0
0.329819	0	0.120484	0	0.165056	0
0.403225	0	0.1433	0	0.228512	0
0.571264	0.0154418	0.140147	0	0.204674	0
0.407288	0.0132358	0.0275553	0	0.172894	0.0146499
0.295305	0.0219914	0.0377105	0	0.156114	0.0252554
0.801185	0.0138801	0.183753	0	0.275258	0.0351303
0.532417	0	0.0899713	0	0.173396	0.020628
0.347285	0.00925337	0.0811247	0	0.151732	0.0308081
0.330223	0.00925337	0.0878082	0	0.0950706	0.0190806
0.400666	0.0107673	0.0947311	0	0.135721	0.0225058
0.42575	0	0.0308922	0	0.185583	0.0119313
0.413422	0	0.0482793	0.0159533	0.0910866	0.0140903
0.286115	0.0106085	0.046718	0	0.0597904	0.011342
0.397563	0.0212169	0.0465512	0	0.0225761	0.0207823
0.307703	0	0.011982	0.0103666	0.0682917	0
0.656544	0.0241501	0.152241	0	0.175677	0.0429562
0.690603	0.012075	0.185107	0	0.244213	0.0271151
0.548309	0	0.10482	0	0.19611	0.0113537
0.628832	0	0.126609	0	0.240357	0
0.38376	0	0.0667371	0	0.127694	0.0187406
0.176718	0	0.0206517	0	0.0796231	0.0189551
0.59717	0	0.0994335	0	0.175032	0.0341501
0.454808	0	0.0415368	0.0060031	0.108808	0
0.187257	0	0.0275751	0	0.0660532	0.016687
0.448348	0	0.0434293	0	0.123643	0
0.379929	0	0.0540026	0	0.131928	0.00833357
1	0.0155704	0.220432	0	0.302202	0.0139577
0.474813	0	0.0858136	0	0.110038	0.0100503
0.485856	0.0233556	0.0712365	0.0207806	0.118795	0
0.326696	0.0133461	0.024807	0.0118746	0.136407	0.0125215
0.23713	0	0.0326335	0	0.122013	0.0109563
0.304366	0	0.042765	0	0.178465	0.0247961
0.176189	0	0.0219278	0	0.144668	0.0105234
0.284404	0	0.0354603	0	0.182916	0
0.269302	0.00602756	0.0477484	0	0.15999	0
0.315	0	0.0384419	0	0.0988963	0
0.13381	0	0.0358153	0	0.0674976	0
0.316168	0	0.042842	0	0.0690209	0
0.429926	0	0.119854	0	0.140978	0.0461067
0.113812	0.0076377	0.0397477	0	0.0678179	0.00893514
0.0876461	0.00931012	0.0463014	0	0.0482863	0.0301312
