# Supplementary material for: Mapping protein dynamics at high spatial resolution with temperature-jump X-ray crystallography
Source: Nat Chem. 2023 Sep 18;15(11):1549–58. doi: 10.1038/s41557-023-01329-4 (PMC10624634; doi:10.1038/s41557-023-01329-4)
Supplement: Supplementary file 12 — Occupancies for alternative conformations built into structures refined against extrapolated structure factors. [file 41557_2023_1329_MOESM12_ESM.xlsx]

## Sheet: 4b
Extrapolation Factor	Residue 23 Alt B Occupancy			Loop 97-100 Alt B Occupancy
	20ns	20us	200us	20ns	20us	200us
1	0	0	0	0.02	0.05	0
2	0.04	0.01	0	0.02	0.03	0.03
3	0.07	0.01	0	0.07	0.02	0.05
4	0.07	0.02	0	0.06	0.03	0.06
5	0.07	0.01	0	0.09	0.04	0.06
6	0.06	0	0	0.06	0.03	0.06
7	0.06	0.02	0	0.06	0.04	0.07
8	0.04	0.02	0	0.08	0.05	0.1
9	0.06	0	0	0.07	0.04	0.13
10	0.07	0	0.01	0.07	0.05	0.13
11	0.08	0	0.03	0.08	0.01	0.12
12	0.08	0	0	0.1	0.07	0.13
13	0.09	0.01	0.03	0.12	0.06	0.15
14	0.21	0	0	0.09	0.09	0.16
15	0.18	0	0	0.12	0.06	0.16
16	0.13	0	0.03	0.12	0.09	0.17
17	0.16	0	0.03	0.08	0.1	0.19
18	0.2	0	0.05	0.16	0.09	0.19
19	0.22	0	0	0.14	0.09	0.28
20	0.28	0	0.04	0.12	0.09	0.13
