# Supplementary material for: Mapping protein dynamics at high spatial resolution with temperature-jump X-ray crystallography
Source: Nat Chem. 2023 Sep 18;15(11):1549–58. doi: 10.1038/s41557-023-01329-4 (PMC10624634; doi:10.1038/s41557-023-01329-4)
Supplement: Supplementary file 13 — Average IADDAT values; difference IADDAT values. [file 41557_2023_1329_MOESM13_ESM.xlsx]

## Sheet: 5c
dataset	Average IADDAT
20ns Apo	0.323403
20ns CHI	0.399164
200us Apo	0.127172
200us CHI	0.369979

## Sheet: 5d
Apo delta IADDAT abs (200us - 20ns)	CHI delta IADDAT abs (200us - 20ns)
0.050193	0.00513811
0.107025	0.073045
0.151891	0.0181326
0.303811	0.0209786
0.12467	0.0180372
0.192186	0.112153
0.115822	0.076957
0.244589	0.01729
0.184228	0.077907
0.196593	0.0412678
0.264917	0.00606966
0.20688	0.0231709
0.107048	0.0485084
0.038548	0.0711669
0.092957	0.0837081
0.24558	0.271218
0.159164	0.0169661
0.17471	0.077591
0.094592	0.0441631
0.089843	0.0348781
0.010123	0.0519345
0.189382	0.0922521
0.17948	0.0233057
0.206991	0.0368493
0.199553	0.035829
0.168685	0.216172
0.22297	0.173095
0.200684	0.0548131
0.233399	0.0299373
0.460407	0.357122
0.230292	0.226676
0.288238	0.28163
0.154508	0.136246
0.188985	0.0748351
0.261963	0.106666
0.3004	0.115772
0.185875	0.0215866
0.150706	0.00442887
0.207356	0.0164818
0.196174	0.0179582
0.22536	0.057599
0.26638	0.159082
0.25958	0.187352
0.182253	0.0891851
0.060871	0.0178298
0.176304	0.129362
0.073485	0.0123311
0.139151	0.0787163
0.318444	0.0665584
0.264814	0.0772281
0.211375	0.194066
0.256875	0.122887
0.229146	0.0609783
0.264634	0.132938
0.063784	0.0580966
0.232925	0.153247
0.214043	0.071362
0.236428	0.109007
0.219267	0.0897813
0.219138	0.13062
0.129715	0.0522078
0.106432	0.0720798
0.129461	0.0239446
0.424436	0.144803
0.177141	0.0239116
0.219448	0.0332318
0.133847	0.00704387
0.07663	0.0364127
0.25162	0.110839
0.074569	0.00539012
0.012903	0.239228
0.235735	0.070378
0.079913	0.108824
0.192401	0.0392405
0.166351	0.116273
0.423166	0.0899799
0.080988	0.0293362
0.15046	0.110732
0.177138	0.017975
0.490623	0.131161
0.27207	0.00659286
0.227572	0.0609705
0.255947	0.00793424
0.176259	0.0213105
0.175471	0.0521086
0.1038	0.0885683
0.156747	0.0371606
0.16295	0.065281
0.133547	0.0158216
0.141612	0.142686
0.297136	0.183929
0.189986	0.0587048
0.11282	0.0576364
0.426285	0.0789942
0.291001	0.013694
0.158504	0.0263473
0.190601	0.0201189
0.214749	0.0703319
0.194665	0.0156707
0.261266	0.0729896
0.183445	0.171724
0.303943	0.123679
0.194053	0.0459314
0.389763	0.021625
0.361818	0.160433
0.285472	0.0603563
0.314875	0.14965
0.207552	0.111455
0.0787	0.163289
0.342161	0.199101
0.280447	0.137912
0.098241	0.0307976
0.263186	0.125165
0.201015	0.119728
0.565594	0.166773
0.295665	0.019303
0.297519	0.0258185
0.154237	0.09836
0.093307	0.0485022
0.102048	0.00582261
0.025549	0.0255334
0.08226	0.0259078
0.088603	0.035255
0.175161	0.0658808
0.053749	0.0439232
0.200323	0.141038
0.234205	0.0164468
0.03728	0.0493447
0.031903	0.136337
