# Supplementary material for: Mapping protein dynamics at high spatial resolution with temperature-jump X-ray crystallography
Source: Nat Chem. 2023 Sep 18;15(11):1549–58. doi: 10.1038/s41557-023-01329-4 (PMC10624634; doi:10.1038/s41557-023-01329-4)
Supplement: Supplementary file 14 — Pairwise correlation coefficients for difference density maps. [file 41557_2023_1329_MOESM14_ESM.xlsx]

## Sheet: ed1b
	20ns	20us	200us	CHI_20ns	CHI_200us	CTRL_20ns	CTRL_20us	CTRL_200us	CTRL_CHI_20ns	CTRL_CHI_200us	SIM_1.2Bfac
20ns	1	0.363674	0.369784	0.51165	0.243137	0.0164767	0.00292319	-0.0534649	-0.00495037	-0.00123159	0.672451
20us	0.363674	1	0.27399	0.307478	0.220095	-0.000323105	0.0219992	-0.0359842	-0.0065274	-0.00392196	0.328815
200us	0.369784	0.27399	1	0.296132	0.182444	-0.00106473	0.0030117	0.00330551	-0.00531758	0.000860431	0.368047
CHI_20ns	0.512103	0.309874	0.29484	1	0.444048	0.000905971	0.00279346	-0.0422672	0.0154795	-0.00262466	0.446105
CHI_200us	0.244055	0.220234	0.181292	0.445261	1	-0.000727706	0.00171689	-0.0181362	-0.00308823	0.0178994	0.195791
CTRL_20ns	0.0164767	-0.000323105	-0.00106473	-0.000257343	-0.000495717	1	-3.06811e-06	-0.00103233	-0.00205061	0.000977814	0.000548348
CTRL_20us	0.00292319	0.0219992	0.0030117	0.000857941	0.00243	-3.06811e-06	1	0.00107418	-0.00186874	-0.000463033	0.000498466
CTRL_200us	-0.051011	-0.0328112	0.0045012	-0.0405594	-0.017284	-0.0018264	0.00152005	1	0.00180369	4.8461e-05	-0.057494
CTRL_CHI_20ns	-0.00337146	-0.00501313	-0.00159554	0.0154795	-0.00277441	-0.00219912	-0.000471236	0.00117525	1	0.000676423	-0.00230066
CTRL_CHI_200us	-0.000988344	-0.00418854	0.000933007	-0.00259286	0.0178994	0.000982864	-0.000491022	0.00186103	-4.95754e-05	1	0.00182621
SIM_1.2Bfac	0.672876	0.329487	0.368093	0.445269	0.196042	0.000862225	0.00128041	-0.0602346	-0.00376284	0.0015838	1
