# Supplementary material for: Mapping protein dynamics at high spatial resolution with temperature-jump X-ray crystallography
Source: Nat Chem. 2023 Sep 18;15(11):1549–58. doi: 10.1038/s41557-023-01329-4 (PMC10624634; doi:10.1038/s41557-023-01329-4)
Supplement: Supplementary file 15 — Average B-factors for apo and chito structures. [file 41557_2023_1329_MOESM15_ESM.xlsx]

## Sheet: ed3
pump-probe time-delay (ns)	average B factor (Å**2) - Laser Off	average B factor (Å**2) - Control	average B factor (Å**2) - Apo Timepoint	average B factor (Å**2) - Chito Timepoint
0	19.87	N/A	N/A	N/A
20	N/A	19.98	20.91	20.22
20000	N/A	19.98	20.76	N/A
200000	N/A	19.93	20.14	21.09
