# Supplementary material for: Mapping protein dynamics at high spatial resolution with temperature-jump X-ray crystallography
Source: Nat Chem. 2023 Sep 18;15(11):1549–58. doi: 10.1038/s41557-023-01329-4 (PMC10624634; doi:10.1038/s41557-023-01329-4)
Supplement: Supplementary file 16 — Normalized square fluctuations per residue derived from all modes from the ANM model. [file 41557_2023_1329_MOESM16_ESM.xlsx]

## Sheet: ed4
normalized square fluctuations per residue (ANM all modes)
0.0156891
0.0140992
0.00826821
0.0166861
0.00955015
0.0139391
0.0128439
0.00446168
0.00409957
0.0108725
0.00685629
0.0039913
0.00808645
0.0162648
0.00897337
0.00984995
0.00578265
0.0080441
0.013729
0.0111436
0.0163227
0.0241599
0.00749026
0.00767991
0.00445276
0.00455303
0.00367085
0.0022017
0.00243501
0.00421597
0.00384694
0.00328437
0.00444
0.00736146
0.00630002
0.0059589
0.00740668
0.00513141
0.00757176
0.00618627
0.00911913
0.00857916
0.0101832
0.016408
0.0765649
0.0693809
0.420756
0.356767
0.22558
0.0935445
0.010714
0.00633811
0.00511925
0.00504701
0.004172
0.0042467
0.00525593
0.00529993
0.00545987
0.00617981
0.01708
0.0162315
0.00883414
0.00769173
0.0148362
0.0134604
0.0675646
0.0613355
0.0378659
0.177376
0.30807
0.0764062
0.0569409
0.0228664
0.0219024
0.0119069
0.0274784
0.0143029
0.0145742
0.00625255
0.00968654
0.00996528
0.00542507
0.0072695
0.00991211
0.0107968
0.00860643
0.0044736
0.00530237
0.00577951
0.0039981
0.00343583
0.00470849
0.00568835
0.00420257
0.00518532
0.00809688
0.00714161
0.00773716
0.0182783
0.0555007
0.193397
0.0445921
0.0160302
0.00762519
0.0163971
0.00917571
0.00715964
0.0161793
0.0109078
0.00849434
0.0220165
0.0521021
0.0278577
0.0122238
0.0151097
0.146386
0.213088
0.266061
0.0150343
0.0273682
0.0977386
0.00891331
0.0112452
0.225694
0.363638
0.115645
0.262833
0.0936626
